# Supplementary material for: Tris(4-acetamido­phenoxy­methyl)methanol 0.7-hydrate
Source: Acta Crystallogr Sect E Struct Rep Online. 2008 Oct 25;64(Pt 11):o2201. doi: 10.1107/S1600536808032194 (PMC2959728; doi:10.1107/S1600536808032194)
Supplement: Supplementary file 1 [file e-64-o2201-sup1.cif]

##############################################################################
###                                                                        ###
###        Electronic paper (Acta Crystallographica Section E)             ###
###                                                                        ###
##############################################################################
#                                                                            #
# This CIF contains the data in a paper accepted for publication in Acta     #
# Crystallographica Section E. It conforms to the requirements of Notes      #
# for Authors for Section E, and has been peer reviewed under the auspices   #
# of the IUCr Commission on Journals.                                        #
#                                                                            #
# Full details of the Crystallographic Information File format               #
# are given in the paper "The Crystallographic Information File (CIF):       #
# a New Standard Archive File for Crystallography" by S. R. Hall, F. H.      #
# Allen and I. D. Brown [Acta Cryst. (1991), A47, 655-685].                  #
#                                                                            #
# The current version of the core CIF dictionary is obtainable from          #
# ftp://ftp.iucr.org/pub/cif_core.dic. The current version number is 2.4.    #
#                                                                            #
# Software is freely available for graphical display of the structure(s) in  #
# this CIF.  For information consult the CIF home page http://www.iucr.org/  #
# cif/home.html                                                              #
#                                                                            #
# This file may be used for bona fide research purposes within the           #
# scientific community so long as proper attribution is given to the journal # 
# article from which it was obtained.                                        #
#                                                                            #
##############################################################################
                                             
data_global
_audit_creation_method     'from SHELXL97 CIF, local template and enCIFer'
_journal_date_recd_electronic     2008-09-12
_journal_date_accepted     2008-10-06
_journal_name_full     'Acta Crystallographica, Section E'
_journal_year     2008
_journal_volume     64
_journal_issue     11
_journal_page_first     o2201
_journal_page_last     o2201
_journal_paper_category     QO
_journal_coeditor_code     TK2305
_publ_contact_author_name     'Dr Damon A. Parrish'
_publ_contact_author_address
;
Laboratory for the Structure of Matter
Naval Research Laboratory
Washington
DC 20375
USA
;
_publ_contact_author_email     damon.parrish@nrl.navy.mil
_publ_contact_author_fax     '202-767-6874'
_publ_contact_author_phone     '202-404-2141'
_publ_section_title
;
Tris(4-acetamidophenoxymethyl)methanol 0.7-hydrate
;
loop_
    _publ_author_name
    _publ_author_address
    'Parrish, Damon A.'
;
Laboratory for the Structure of Matter
Code 6030
Naval Research Laboratory
Washington
DC 20375
USA
;
    'Juromski, Katie'
;
Washington College
300 Washington Avenue
Chestertown
MD 21620
USA
;
    'Marteel-Parrish, Anne'
;
Washington College
300 Washington Avenue
Chestertown
MD 21620
USA
;
    'Damavarapu, Reddy'
;
Geocenters, Inc.
Building 3028
Picatinny Arsenal
NJ 07806-5000
USA
;
    'Zang, Maoxi'
;
Geocenters, Inc.
Building 3028
Picatinny Arsenal
NJ 07806-5000
USA
;
    'Paritosh, Dave'
;
Geocenters, Inc.
Building 3028
Picatinny Arsenal
NJ 07806-5000
USA
;
data_I
_audit_creation_method     'from SHELXL97 CIF, local template and enCIFer'
_chemical_name_systematic
;
N,N',N''-{[hydroxymethylidynetris(methyleneoxy)]tri-p-phenylene}triacetamide
0.7-hydrate
;
_chemical_name_common
;
Tris(4-acetamidophenoxymethyl)methanol 0.7-hydrate
;
_chemical_formula_moiety     'C28 H31 N3 O7 , 0.7H2 O'
_chemical_formula_sum     'C28 H32.4 N3 O7.70'
_chemical_formula_iupac     'C28 H31 N3 O7 , 0.7H2 O'
_chemical_formula_weight     534.17
_chemical_melting_point     ?
_symmetry_cell_setting     monoclinic
_symmetry_space_group_name_H-M     'P 21/c'
_symmetry_space_group_name_Hall     '-P 2ybc'
loop_
    _symmetry_equiv_pos_as_xyz
    'x, y, z'
    '-x, y+1/2, -z+1/2'
    '-x, -y, -z'
    'x, -y-1/2, z-1/2'
_cell_length_a     9.4900(9)
_cell_length_b     29.992(3)
_cell_length_c     9.3879(9)
_cell_angle_alpha     90
_cell_angle_beta     90.257(2)
_cell_angle_gamma     90
_cell_volume     2672.0(4)
_cell_formula_units_Z     4
_cell_measurement_reflns_used     ?
_cell_measurement_theta_min     ?
_cell_measurement_theta_max     ?
_cell_measurement_temperature     103(2)
_exptl_crystal_description     plate
_exptl_crystal_colour     colourless
_exptl_crystal_size_max     0.19
_exptl_crystal_size_mid     0.16
_exptl_crystal_size_min     0.01
_exptl_crystal_density_diffrn     1.328
_exptl_crystal_density_meas     ?
_exptl_crystal_density_method     'not measured'
_exptl_crystal_F_000     1132
_exptl_absorpt_coefficient_mu     0.097
_exptl_absorpt_correction_type     multi-scan
_exptl_absorpt_process_details     '(SADABS; Bruker, 2004)'
_exptl_absorpt_correction_T_min     0.749
_exptl_absorpt_correction_T_max     1.000
_exptl_special_details
;
;
_diffrn_ambient_temperature     103(2)
_diffrn_radiation_type     'MoK\a'
_diffrn_radiation_wavelength     0.71073
_diffrn_radiation_source     'fine focus sealed tube'
_diffrn_radiation_monochromator     graphite
_diffrn_measurement_device_type     'Bruker SMART APEXII CCD'
_diffrn_measurement_method     \w
_diffrn_detector_area_resol_mean     ?
_diffrn_reflns_number     21154
_diffrn_reflns_av_R_equivalents     0.070
_diffrn_reflns_av_sigmaI/netI     0.059
_diffrn_reflns_theta_min     1.4
_diffrn_reflns_theta_max     24.7
_diffrn_reflns_theta_full     24.7
_diffrn_measured_fraction_theta_max     0.994
_diffrn_measured_fraction_theta_full     0.994
_diffrn_reflns_limit_h_min     -11
_diffrn_reflns_limit_h_max     11
_diffrn_reflns_limit_k_min     -35
_diffrn_reflns_limit_k_max     35
_diffrn_reflns_limit_l_min     -11
_diffrn_reflns_limit_l_max     9
_diffrn_standards_number     ?
_diffrn_standards_interval_count     ?
_diffrn_standards_interval_time     ?
_diffrn_standards_decay_%     ?
_refine_special_details
;
Refinement of <i>F</i>^2^ against ALL reflections. The weighted <i>R</i>-factor
<i>wR</i> and goodness of fit <i>S</i> are based on <i>F</i>^2^, conventional
<i>R</i>-factors <i>R</i> are based on <i>F</i>, with <i>F</i> set to zero for
negative <i>F</i>^2^. The threshold expression of <i>F</i>^2^ >
\s(<i>F</i>^2^) is used only for calculating <i>R</i>-factors(gt) <i>etc</i>.
and is not relevant to the choice of reflections for refinement.
<i>R</i>-factors based on <i>F</i>^2^ are statistically about twice as large
as those based on <i>F</i>, and <i>R</i>- factors based on ALL data will be
even larger.
;
_reflns_number_total     4527
_reflns_number_gt     3113
_reflns_threshold_expression     I>2\s(I)
_refine_ls_structure_factor_coef     Fsqd
_refine_ls_matrix_type     full
_refine_ls_R_factor_all     0.094
_refine_ls_R_factor_gt     0.057
_refine_ls_wR_factor_gt     0.119
_refine_ls_wR_factor_ref     0.131
_refine_ls_goodness_of_fit_ref     1.10
_refine_ls_restrained_S_all     1.10
_refine_ls_number_reflns     4527
_refine_ls_number_parameters     363
_refine_ls_number_restraints     2
_refine_ls_hydrogen_treatment     mixed
_refine_ls_weighting_scheme     calc
_refine_ls_weighting_details
       'calc w = 1/[\s^2^(Fo^2^)+(0.0231P)^2^+4.8705P] where P=(Fo^2^+2Fc^2^)/3'
_atom_sites_solution_hydrogens     geom
_atom_sites_solution_primary     direct
_atom_sites_solution_secondary     difmap
_refine_ls_shift/su_max     ?
_refine_ls_shift/su_max_lt     0.001
_refine_ls_shift/su_mean     0.000
_refine_diff_density_max     0.24
_refine_diff_density_min     -0.25
_refine_ls_extinction_method     none
_refine_ls_extinction_coef     ?
loop_
    _atom_type_symbol
    _atom_type_description
    _atom_type_scat_dispersion_real
    _atom_type_scat_dispersion_imag
    _atom_type_scat_source
    'C' 'C' 0.0033 0.0016
                         'International Tables Vol C Tables 4.2.6.8 and 6.1.1.4'
    'H' 'H' 0.0000 0.0000
                         'International Tables Vol C Tables 4.2.6.8 and 6.1.1.4'
    'N' 'N' 0.0061 0.0033
                         'International Tables Vol C Tables 4.2.6.8 and 6.1.1.4'
    'O' 'O' 0.0106 0.0060
                         'International Tables Vol C Tables 4.2.6.8 and 6.1.1.4'
_computing_data_collection     'APEX2 (Bruker, 2006)'
_computing_cell_refinement     'APEX2 (Bruker, 2006)'
_computing_data_reduction
;
SAINT (Bruker, 2002) and XPREP (Bruker, 2005)
;
_computing_structure_solution     'SHELXTL (Sheldrick, 2008)'
_computing_structure_refinement     'SHELXTL (Sheldrick, 2008)'
_computing_molecular_graphics     'SHELXTL (Sheldrick, 2008)'
_computing_publication_material     'SHELXTL (Sheldrick, 2008)'
loop_
    _atom_site_type_symbol
    _atom_site_label
    _atom_site_fract_x
    _atom_site_fract_y
    _atom_site_fract_z
    _atom_site_U_iso_or_equiv
    _atom_site_adp_type
    _atom_site_calc_flag
    _atom_site_refinement_flags
    _atom_site_occupancy
    _atom_site_disorder_assembly
    _atom_site_disorder_group
    O O1 0.2725(2) 0.50948(7) 0.3966(2) 0.0218(5) Uani d . 1 . .
    H H1 0.2221 0.5325 0.4010 0.026 Uiso calc R 1 . .
    C C1 0.3672(3) 0.51325(10) 0.2790(4) 0.0185(7) Uani d . 1 . .
    O O1S 0.8382(4) 0.34434(13) 0.7394(4) 0.0400(14) Uani d PD 0.700(7) . .
    H H1SA 0.774(4) 0.3262(15) 0.713(6) 0.048 Uiso d PD 0.700(7) . .
    H H1SB 0.848(6) 0.3678(11) 0.690(5) 0.048 Uiso d PD 0.700(7) . .
    C C2A 0.2906(3) 0.50761(10) 0.1358(4) 0.0204(7) Uani d . 1 . .
    H H2AA 0.3598 0.5039 0.0581 0.025 Uiso calc R 1 . .
    H H2AB 0.2294 0.4809 0.1383 0.025 Uiso calc R 1 . .
    C C2B 0.4378(3) 0.55887(10) 0.2908(4) 0.0199(7) Uani d . 1 . .
    H H2BA 0.3652 0.5825 0.2948 0.024 Uiso calc R 1 . .
    H H2BB 0.4948 0.5604 0.3792 0.024 Uiso calc R 1 . .
    C C2C 0.4724(3) 0.47572(10) 0.2976(4) 0.0191(7) Uani d . 1 . .
    H H2CA 0.5415 0.4760 0.2188 0.023 Uiso calc R 1 . .
    H H2CB 0.5241 0.4791 0.3888 0.023 Uiso calc R 1 . .
    O O3C 0.3941(2) 0.43482(7) 0.2967(2) 0.0213(5) Uani d . 1 . .
    O O3B 0.5258(2) 0.56558(7) 0.1702(2) 0.0217(5) Uani d . 1 . .
    O O3A 0.2078(2) 0.54665(7) 0.1123(2) 0.0228(5) Uani d . 1 . .
    C C4C 0.4656(3) 0.39563(10) 0.3235(3) 0.0191(7) Uani d . 1 . .
    C C4B 0.5890(3) 0.60715(10) 0.1605(4) 0.0183(7) Uani d . 1 . .
    C C4A 0.1464(3) 0.55113(11) -0.0198(4) 0.0194(7) Uani d . 1 . .
    C C5B 0.5688(3) 0.64155(10) 0.2563(4) 0.0208(8) Uani d . 1 . .
    H H5BA 0.5047 0.6382 0.3330 0.025 Uiso calc R 1 . .
    C C5C 0.6078(3) 0.39279(11) 0.3552(4) 0.0216(8) Uani d . 1 . .
    H H5CA 0.6641 0.4189 0.3592 0.026 Uiso calc R 1 . .
    C C5A 0.0895(3) 0.59256(11) -0.0490(4) 0.0237(8) Uani d . 1 . .
    H H5AA 0.0981 0.6160 0.0186 0.028 Uiso calc R 1 . .
    C C6B 0.6432(3) 0.68105(10) 0.2392(4) 0.0202(7) Uani d . 1 . .
    H H6BA 0.6286 0.7049 0.3041 0.024 Uiso calc R 1 . .
    C C6C 0.6673(4) 0.35123(11) 0.3811(4) 0.0228(8) Uani d . 1 . .
    H H6CA 0.7648 0.3491 0.4032 0.027 Uiso calc R 1 . .
    C C6A 0.0198(3) 0.59996(11) -0.1769(4) 0.0242(8) Uani d . 1 . .
    H H6AA -0.0184 0.6286 -0.1971 0.029 Uiso calc R 1 . .
    C C7B 0.7386(3) 0.68620(10) 0.1289(3) 0.0169(7) Uani d . 1 . .
    C C7C 0.5864(3) 0.31298(10) 0.3752(3) 0.0193(7) Uani d . 1 . .
    C C7A 0.0054(3) 0.56569(11) -0.2758(4) 0.0218(8) Uani d . 1 . .
    C C8C 0.3838(4) 0.35737(11) 0.3158(4) 0.0247(8) Uani d . 1 . .
    H H8CA 0.2865 0.3595 0.2926 0.030 Uiso calc R 1 . .
    C C8B 0.7549(4) 0.65171(11) 0.0316(4) 0.0233(8) Uani d . 1 . .
    H H8BA 0.8179 0.6550 -0.0460 0.028 Uiso calc R 1 . .
    C C8A 0.0660(4) 0.52477(12) -0.2465(4) 0.0278(8) Uani d . 1 . .
    H H8AA 0.0586 0.5014 -0.3145 0.033 Uiso calc R 1 . .
    C C9B 0.6799(4) 0.61262(11) 0.0474(4) 0.0230(8) Uani d . 1 . .
    H H9BA 0.6908 0.5893 -0.0202 0.028 Uiso calc R 1 . .
    C C9C 0.4435(4) 0.31615(11) 0.3418(4) 0.0257(8) Uani d . 1 . .
    H H9CA 0.3873 0.2900 0.3368 0.031 Uiso calc R 1 . .
    C C9A 0.1373(4) 0.51726(11) -0.1193(4) 0.0269(8) Uani d . 1 . .
    H H9AA 0.1796 0.4891 -0.1009 0.032 Uiso calc R 1 . .
    N N10C 0.6469(3) 0.26989(9) 0.3956(3) 0.0226(7) Uani d . 1 . .
    H H10A 0.6636 0.2533 0.3202 0.027 Uiso calc R 1 . .
    N N10B 0.8192(3) 0.72619(8) 0.1210(3) 0.0198(6) Uani d . 1 . .
    H H10B 0.8368 0.7399 0.2021 0.024 Uiso calc R 1 . .
    N N10A -0.0753(3) 0.57205(10) -0.4032(3) 0.0264(7) Uani d . 1 . .
    H H10C -0.1676 0.5699 -0.3983 0.032 Uiso calc R 1 . .
    C C11C 0.6794(4) 0.25360(11) 0.5244(4) 0.0266(8) Uani d . 1 . .
    C C11B 0.8710(3) 0.74511(11) 0.0031(4) 0.0205(8) Uani d . 1 . .
    C C11A -0.0173(4) 0.58104(10) -0.5292(4) 0.0201(8) Uani d . 1 . .
    C C12A -0.1164(4) 0.58705(12) -0.6517(4) 0.0314(9) Uani d . 1 . .
    H H12A -0.0723 0.5760 -0.7390 0.047 Uiso calc R 1 . .
    H H12B -0.1386 0.6188 -0.6628 0.047 Uiso calc R 1 . .
    H H12C -0.2033 0.5703 -0.6338 0.047 Uiso calc R 1 . .
    C C12B 0.9471(4) 0.78871(11) 0.0263(4) 0.0317(9) Uani d . 1 . .
    H H12D 1.0185 0.7926 -0.0478 0.048 Uiso calc R 1 . .
    H H12E 0.9928 0.7885 0.1201 0.048 Uiso calc R 1 . .
    H H12F 0.8793 0.8133 0.0216 0.048 Uiso calc R 1 . .
    C C12C 0.7326(5) 0.20622(12) 0.5285(4) 0.0425(11) Uani d . 1 . .
    H H12G 0.8116 0.2041 0.5957 0.064 Uiso calc R 1 . .
    H H12H 0.7643 0.1975 0.4333 0.064 Uiso calc R 1 . .
    H H12I 0.6566 0.1863 0.5591 0.064 Uiso calc R 1 . .
    O O13B 0.8573(3) 0.72890(8) -0.1172(3) 0.0296(6) Uani d . 1 . .
    O O13A 0.1115(2) 0.58529(8) -0.5433(3) 0.0280(6) Uani d . 1 . .
    O O13C 0.6634(3) 0.27573(8) 0.6346(3) 0.0339(6) Uani d . 1 . .
loop_
    _atom_site_aniso_label
    _atom_site_aniso_U_11
    _atom_site_aniso_U_22
    _atom_site_aniso_U_33
    _atom_site_aniso_U_12
    _atom_site_aniso_U_13
    _atom_site_aniso_U_23
    O1 0.0250(13) 0.0198(12) 0.0207(13) 0.0008(10) 0.0025(10) 0.0016(10)
    C1 0.0193(17) 0.0174(17) 0.0186(19) 0.0005(14) 0.0012(14) 0.0024(14)
    O1S 0.059(3) 0.034(3) 0.027(3) -0.013(2) 0.001(2) 0.0084(18)
    C2A 0.0218(18) 0.0155(17) 0.024(2) 0.0035(14) -0.0047(15) 0.0014(14)
    C2B 0.0248(18) 0.0182(17) 0.0167(19) 0.0016(14) 0.0021(15) 0.0017(14)
    C2C 0.0220(17) 0.0153(16) 0.0200(19) -0.0026(14) -0.0029(14) 0.0026(14)
    O3C 0.0207(12) 0.0131(11) 0.0301(14) -0.0012(10) -0.0063(10) 0.0029(10)
    O3B 0.0276(12) 0.0179(12) 0.0196(14) -0.0022(10) 0.0062(10) -0.0010(10)
    O3A 0.0289(13) 0.0188(12) 0.0207(14) 0.0067(10) -0.0066(10) -0.0004(10)
    C4C 0.0268(18) 0.0152(17) 0.0153(19) 0.0027(14) -0.0017(14) 0.0004(14)
    C4B 0.0222(17) 0.0133(16) 0.0193(19) -0.0002(14) -0.0020(15) 0.0024(14)
    C4A 0.0184(17) 0.0223(18) 0.0176(19) 0.0001(14) 0.0001(14) 0.0003(15)
    C5B 0.0214(17) 0.0208(17) 0.0200(19) -0.0015(14) 0.0044(15) 0.0006(15)
    C5C 0.0229(18) 0.0163(17) 0.026(2) -0.0040(14) -0.0040(15) -0.0008(15)
    C5A 0.0282(19) 0.0209(18) 0.022(2) 0.0030(15) -0.0009(16) 0.0004(15)
    C6B 0.0237(18) 0.0149(17) 0.022(2) 0.0031(14) -0.0010(15) -0.0042(14)
    C6C 0.0235(18) 0.0215(19) 0.023(2) 0.0034(15) -0.0040(15) -0.0019(15)
    C6A 0.0239(18) 0.0216(18) 0.027(2) 0.0053(15) 0.0028(16) 0.0072(16)
    C7B 0.0203(17) 0.0146(16) 0.0158(18) 0.0003(13) -0.0005(14) 0.0021(14)
    C7C 0.0284(19) 0.0171(17) 0.0124(18) 0.0040(15) 0.0003(14) -0.0003(14)
    C7A 0.0140(16) 0.031(2) 0.020(2) -0.0007(15) 0.0003(14) 0.0051(16)
    C8C 0.0218(18) 0.0222(18) 0.030(2) -0.0009(15) -0.0044(15) 0.0029(16)
    C8B 0.0311(19) 0.0214(18) 0.017(2) -0.0016(16) 0.0071(15) 0.0024(15)
    C8A 0.035(2) 0.0242(19) 0.025(2) 0.0022(16) -0.0085(17) -0.0027(16)
    C9B 0.0315(19) 0.0188(18) 0.019(2) 0.0031(15) 0.0024(16) -0.0026(14)
    C9C 0.031(2) 0.0189(18) 0.027(2) -0.0048(15) -0.0006(16) -0.0007(16)
    C9A 0.034(2) 0.0193(18) 0.028(2) 0.0061(16) -0.0109(17) -0.0016(16)
    N10C 0.0371(17) 0.0143(14) 0.0165(16) 0.0061(13) -0.0005(13) -0.0032(12)
    N10B 0.0256(15) 0.0167(14) 0.0170(16) -0.0010(12) 0.0000(12) -0.0006(12)
    N10A 0.0159(14) 0.0404(18) 0.0228(18) 0.0002(13) -0.0046(13) 0.0068(14)
    C11C 0.033(2) 0.0179(18) 0.029(2) 0.0020(16) 0.0021(17) 0.0042(16)
    C11B 0.0226(18) 0.0190(17) 0.020(2) 0.0037(14) 0.0012(15) 0.0016(15)
    C11A 0.0230(19) 0.0137(16) 0.023(2) 0.0040(14) -0.0035(15) -0.0019(14)
    C12A 0.040(2) 0.0263(19) 0.028(2) 0.0026(17) -0.0091(17) -0.0021(17)
    C12B 0.041(2) 0.0231(19) 0.031(2) -0.0065(17) 0.0056(18) 0.0015(17)
    C12C 0.070(3) 0.024(2) 0.033(2) 0.015(2) -0.002(2) 0.0031(18)
    O13B 0.0481(16) 0.0227(13) 0.0180(14) -0.0045(12) 0.0022(12) 0.0025(11)
    O13A 0.0245(14) 0.0340(14) 0.0254(15) -0.0010(11) -0.0015(11) 0.0024(11)
    O13C 0.0609(18) 0.0208(13) 0.0200(15) 0.0049(12) 0.0006(13) 0.0017(11)
_geom_special_details
;
All e.s.d.'s (except the e.s.d. in the dihedral angle between two l.s. planes)
are estimated using the full covariance matrix. The cell e.s.d.'s are taken
into account individually in the estimation of e.s.d.'s in distances, angles
and torsion angles; correlations between e.s.d.'s in cell parameters are only
used when they are defined by crystal symmetry. An approximate (isotropic)
treatment of cell e.s.d.'s is used for estimating e.s.d.'s involving l.s.
planes.
;
loop_
    _geom_bond_atom_site_label_1
    _geom_bond_atom_site_label_2
    _geom_bond_site_symmetry_2
    _geom_bond_distance
    _geom_bond_publ_flag
    O1 C1 . 1.431(4) ?
    O1 H1 . 0.8400 ?
    C1 C2C . 1.515(4) ?
    C1 C2B . 1.527(4) ?
    C1 C2A . 1.534(5) ?
    O1S H1SA . 0.85(4) ?
    O1S H1SB . 0.85(4) ?
    C2A O3A . 1.427(4) ?
    C2A H2AA . 0.9900 ?
    C2A H2AB . 0.9900 ?
    C2B O3B . 1.425(4) ?
    C2B H2BA . 0.9900 ?
    C2B H2BB . 0.9900 ?
    C2C O3C . 1.434(4) ?
    C2C H2CA . 0.9900 ?
    C2C H2CB . 0.9900 ?
    O3C C4C . 1.380(4) ?
    O3B C4B . 1.387(4) ?
    O3A C4A . 1.374(4) ?
    C4C C5C . 1.383(5) ?
    C4C C8C . 1.387(5) ?
    C4B C9B . 1.381(5) ?
    C4B C5B . 1.383(4) ?
    C4A C5A . 1.382(4) ?
    C4A C9A . 1.383(5) ?
    C5B C6B . 1.389(4) ?
    C5B H5BA . 0.9500 ?
    C5C C6C . 1.389(5) ?
    C5C H5CA . 0.9500 ?
    C5A C6A . 1.386(5) ?
    C5A H5AA . 0.9500 ?
    C6B C7B . 1.387(5) ?
    C6B H6BA . 0.9500 ?
    C6C C7C . 1.381(5) ?
    C6C H6CA . 0.9500 ?
    C6A C7A . 1.392(5) ?
    C6A H6AA . 0.9500 ?
    C7B C8B . 1.389(4) ?
    C7B N10B . 1.425(4) ?
    C7C C9C . 1.394(5) ?
    C7C N10C . 1.426(4) ?
    C7A C8A . 1.382(5) ?
    C7A N10A . 1.430(4) ?
    C8C C9C . 1.381(5) ?
    C8C H8CA . 0.9500 ?
    C8B C9B . 1.380(5) ?
    C8B H8BA . 0.9500 ?
    C8A C9A . 1.389(5) ?
    C8A H8AA . 0.9500 ?
    C9B H9BA . 0.9500 ?
    C9C H9CA . 0.9500 ?
    C9A H9AA . 0.9500 ?
    N10C C11C . 1.338(4) ?
    N10C H10A . 0.8800 ?
    N10B C11B . 1.340(4) ?
    N10B H10B . 0.8800 ?
    N10A C11A . 1.334(4) ?
    N10A H10C . 0.8800 ?
    C11C O13C . 1.239(4) ?
    C11C C12C . 1.509(5) ?
    C11B O13B . 1.236(4) ?
    C11B C12B . 1.509(5) ?
    C11A O13A . 1.237(4) ?
    C11A C12A . 1.493(5) ?
    C12A H12A . 0.9800 ?
    C12A H12B . 0.9800 ?
    C12A H12C . 0.9800 ?
    C12B H12D . 0.9800 ?
    C12B H12E . 0.9800 ?
    C12B H12F . 0.9800 ?
    C12C H12G . 0.9800 ?
    C12C H12H . 0.9800 ?
    C12C H12I . 0.9800 ?
loop_
    _geom_angle_atom_site_label_1
    _geom_angle_atom_site_label_2
    _geom_angle_atom_site_label_3
    _geom_angle_site_symmetry_1
    _geom_angle_site_symmetry_3
    _geom_angle
    _geom_angle_publ_flag
    C1 O1 H1 . . 109.5 ?
    O1 C1 C2C . . 105.6(3) ?
    O1 C1 C2B . . 107.0(3) ?
    C2C C1 C2B . . 111.6(3) ?
    O1 C1 C2A . . 111.8(3) ?
    C2C C1 C2A . . 109.2(3) ?
    C2B C1 C2A . . 111.6(3) ?
    H1SA O1S H1SB . . 116(6) ?
    O3A C2A C1 . . 107.7(3) ?
    O3A C2A H2AA . . 110.2 ?
    C1 C2A H2AA . . 110.2 ?
    O3A C2A H2AB . . 110.2 ?
    C1 C2A H2AB . . 110.2 ?
    H2AA C2A H2AB . . 108.5 ?
    O3B C2B C1 . . 109.1(3) ?
    O3B C2B H2BA . . 109.9 ?
    C1 C2B H2BA . . 109.9 ?
    O3B C2B H2BB . . 109.9 ?
    C1 C2B H2BB . . 109.9 ?
    H2BA C2B H2BB . . 108.3 ?
    O3C C2C C1 . . 107.1(2) ?
    O3C C2C H2CA . . 110.3 ?
    C1 C2C H2CA . . 110.3 ?
    O3C C2C H2CB . . 110.3 ?
    C1 C2C H2CB . . 110.3 ?
    H2CA C2C H2CB . . 108.6 ?
    C4C O3C C2C . . 118.2(2) ?
    C4B O3B C2B . . 115.8(2) ?
    C4A O3A C2A . . 116.8(2) ?
    O3C C4C C5C . . 124.8(3) ?
    O3C C4C C8C . . 114.8(3) ?
    C5C C4C C8C . . 120.4(3) ?
    C9B C4B C5B . . 120.0(3) ?
    C9B C4B O3B . . 115.4(3) ?
    C5B C4B O3B . . 124.5(3) ?
    O3A C4A C5A . . 115.5(3) ?
    O3A C4A C9A . . 124.3(3) ?
    C5A C4A C9A . . 120.2(3) ?
    C4B C5B C6B . . 119.3(3) ?
    C4B C5B H5BA . . 120.3 ?
    C6B C5B H5BA . . 120.3 ?
    C4C C5C C6C . . 119.2(3) ?
    C4C C5C H5CA . . 120.4 ?
    C6C C5C H5CA . . 120.4 ?
    C4A C5A C6A . . 120.0(3) ?
    C4A C5A H5AA . . 120.0 ?
    C6A C5A H5AA . . 120.0 ?
    C7B C6B C5B . . 121.0(3) ?
    C7B C6B H6BA . . 119.5 ?
    C5B C6B H6BA . . 119.5 ?
    C7C C6C C5C . . 120.9(3) ?
    C7C C6C H6CA . . 119.6 ?
    C5C C6C H6CA . . 119.6 ?
    C5A C6A C7A . . 120.3(3) ?
    C5A C6A H6AA . . 119.8 ?
    C7A C6A H6AA . . 119.8 ?
    C6B C7B C8B . . 118.9(3) ?
    C6B C7B N10B . . 119.0(3) ?
    C8B C7B N10B . . 122.1(3) ?
    C6C C7C C9C . . 119.5(3) ?
    C6C C7C N10C . . 121.6(3) ?
    C9C C7C N10C . . 118.8(3) ?
    C8A C7A C6A . . 118.9(3) ?
    C8A C7A N10A . . 120.4(3) ?
    C6A C7A N10A . . 120.7(3) ?
    C9C C8C C4C . . 120.1(3) ?
    C9C C8C H8CA . . 119.9 ?
    C4C C8C H8CA . . 119.9 ?
    C9B C8B C7B . . 120.2(3) ?
    C9B C8B H8BA . . 119.9 ?
    C7B C8B H8BA . . 119.9 ?
    C7A C8A C9A . . 121.1(3) ?
    C7A C8A H8AA . . 119.5 ?
    C9A C8A H8AA . . 119.5 ?
    C8B C9B C4B . . 120.5(3) ?
    C8B C9B H9BA . . 119.7 ?
    C4B C9B H9BA . . 119.7 ?
    C8C C9C C7C . . 119.9(3) ?
    C8C C9C H9CA . . 120.0 ?
    C7C C9C H9CA . . 120.0 ?
    C4A C9A C8A . . 119.4(3) ?
    C4A C9A H9AA . . 120.3 ?
    C8A C9A H9AA . . 120.3 ?
    C11C N10C C7C . . 122.9(3) ?
    C11C N10C H10A . . 118.6 ?
    C7C N10C H10A . . 118.6 ?
    C11B N10B C7B . . 126.8(3) ?
    C11B N10B H10B . . 116.6 ?
    C7B N10B H10B . . 116.6 ?
    C11A N10A C7A . . 123.2(3) ?
    C11A N10A H10C . . 118.4 ?
    C7A N10A H10C . . 118.4 ?
    O13C C11C N10C . . 122.0(3) ?
    O13C C11C C12C . . 121.7(3) ?
    N10C C11C C12C . . 116.3(3) ?
    O13B C11B N10B . . 123.4(3) ?
    O13B C11B C12B . . 121.4(3) ?
    N10B C11B C12B . . 115.1(3) ?
    O13A C11A N10A . . 121.9(3) ?
    O13A C11A C12A . . 121.6(3) ?
    N10A C11A C12A . . 116.5(3) ?
    C11A C12A H12A . . 109.5 ?
    C11A C12A H12B . . 109.5 ?
    H12A C12A H12B . . 109.5 ?
    C11A C12A H12C . . 109.5 ?
    H12A C12A H12C . . 109.5 ?
    H12B C12A H12C . . 109.5 ?
    C11B C12B H12D . . 109.5 ?
    C11B C12B H12E . . 109.5 ?
    H12D C12B H12E . . 109.5 ?
    C11B C12B H12F . . 109.5 ?
    H12D C12B H12F . . 109.5 ?
    H12E C12B H12F . . 109.5 ?
    C11C C12C H12G . . 109.5 ?
    C11C C12C H12H . . 109.5 ?
    H12G C12C H12H . . 109.5 ?
    C11C C12C H12I . . 109.5 ?
    H12G C12C H12I . . 109.5 ?
    H12H C12C H12I . . 109.5 ?
loop_
    _geom_torsion_atom_site_label_1
    _geom_torsion_atom_site_label_2
    _geom_torsion_atom_site_label_3
    _geom_torsion_atom_site_label_4
    _geom_torsion_site_symmetry_1
    _geom_torsion_site_symmetry_2
    _geom_torsion_site_symmetry_3
    _geom_torsion_site_symmetry_4
    _geom_torsion
    _geom_torsion_publ_flag
    O1 C1 C2A O3A . . . . 71.9(3) ?
    C2C C1 C2A O3A . . . . -171.7(2) ?
    C2B C1 C2A O3A . . . . -47.8(3) ?
    O1 C1 C2B O3B . . . . -175.9(2) ?
    C2C C1 C2B O3B . . . . 69.1(3) ?
    C2A C1 C2B O3B . . . . -53.4(3) ?
    O1 C1 C2C O3C . . . . 59.4(3) ?
    C2B C1 C2C O3C . . . . 175.2(3) ?
    C2A C1 C2C O3C . . . . -60.9(3) ?
    C1 C2C O3C C4C . . . . -174.9(3) ?
    C1 C2B O3B C4B . . . . 175.3(3) ?
    C1 C2A O3A C4A . . . . 171.0(3) ?
    C2C O3C C4C C5C . . . . 1.8(5) ?
    C2C O3C C4C C8C . . . . -177.8(3) ?
    C2B O3B C4B C9B . . . . 176.8(3) ?
    C2B O3B C4B C5B . . . . -1.7(4) ?
    C2A O3A C4A C5A . . . . -168.4(3) ?
    C2A O3A C4A C9A . . . . 12.8(5) ?
    C9B C4B C5B C6B . . . . -1.5(5) ?
    O3B C4B C5B C6B . . . . 176.9(3) ?
    O3C C4C C5C C6C . . . . 179.5(3) ?
    C8C C4C C5C C6C . . . . -0.9(5) ?
    O3A C4A C5A C6A . . . . -177.2(3) ?
    C9A C4A C5A C6A . . . . 1.7(5) ?
    C4B C5B C6B C7B . . . . -0.9(5) ?
    C4C C5C C6C C7C . . . . 0.2(5) ?
    C4A C5A C6A C7A . . . . 0.7(5) ?
    C5B C6B C7B C8B . . . . 2.5(5) ?
    C5B C6B C7B N10B . . . . -176.0(3) ?
    C5C C6C C7C C9C . . . . 0.5(5) ?
    C5C C6C C7C N10C . . . . 177.3(3) ?
    C5A C6A C7A C8A . . . . -2.3(5) ?
    C5A C6A C7A N10A . . . . 175.3(3) ?
    O3C C4C C8C C9C . . . . -179.5(3) ?
    C5C C4C C8C C9C . . . . 0.9(5) ?
    C6B C7B C8B C9B . . . . -1.7(5) ?
    N10B C7B C8B C9B . . . . 176.7(3) ?
    C6A C7A C8A C9A . . . . 1.5(5) ?
    N10A C7A C8A C9A . . . . -176.1(3) ?
    C7B C8B C9B C4B . . . . -0.7(5) ?
    C5B C4B C9B C8B . . . . 2.3(5) ?
    O3B C4B C9B C8B . . . . -176.3(3) ?
    C4C C8C C9C C7C . . . . -0.3(5) ?
    C6C C7C C9C C8C . . . . -0.4(5) ?
    N10C C7C C9C C8C . . . . -177.4(3) ?
    O3A C4A C9A C8A . . . . 176.4(3) ?
    C5A C4A C9A C8A . . . . -2.4(5) ?
    C7A C8A C9A C4A . . . . 0.8(5) ?
    C6C C7C N10C C11C . . . . 78.5(4) ?
    C9C C7C N10C C11C . . . . -104.7(4) ?
    C6B C7B N10B C11B . . . . -151.8(3) ?
    C8B C7B N10B C11B . . . . 29.9(5) ?
    C8A C7A N10A C11A . . . . -82.6(4) ?
    C6A C7A N10A C11A . . . . 99.9(4) ?
    C7C N10C C11C O13C . . . . -2.6(5) ?
    C7C N10C C11C C12C . . . . 175.6(3) ?
    C7B N10B C11B O13B . . . . -1.9(5) ?
    C7B N10B C11B C12B . . . . 177.3(3) ?
    C7A N10A C11A O13A . . . . -1.3(5) ?
    C7A N10A C11A C12A . . . . -179.6(3) ?
loop_
    _geom_hbond_atom_site_label_D
    _geom_hbond_atom_site_label_H
    _geom_hbond_atom_site_label_A
    _geom_hbond_site_symmetry_A
    _geom_hbond_distance_DH
    _geom_hbond_distance_HA
    _geom_hbond_distance_DA
    _geom_hbond_angle_DHA
    O1 H1 O13A 1_556 0.84 1.97 2.798(3) 167
    O1S H1SB O13A 3_665 0.85(4) 2.00(4) 2.842(4) 168(4)
    N10C H10A O13C 4_565 0.88 1.95 2.812(4) 167
    N10B H10B O13B 4_576 0.88 1.95 2.824(4) 175
    N10A H10C O3C 3_565 0.88 2.36 3.197(3) 159
    O1S H1SA O13C . 0.85(4) 1.98(5) 2.817(5) 167(5)
