# Supplementary material for: Tris(4-acetamido­phenoxy­methyl)methanol 0.7-hydrate
Source: Acta Crystallogr Sect E Struct Rep Online. 2008 Oct 25;64(Pt 11):o2201. doi: 10.1107/S1600536808032194 (PMC2959728; doi:10.1107/S1600536808032194)
Supplement: Supplementary file 2 [file e-64-o2201-Isup2.hkl]

# 
# h,k,l, Fc-squared, Fo-squared, sigma(Fo-squared) and status flag 
# 
data_I
_shelx_title ' pic43x in P2(1)/c' 
_shelx_refln_list_code          4 
_shelx_F_calc_maximum      206.31 
_exptl_crystal_F_000      1132.00 
_reflns_d_resolution_high  0.8492 
 
loop_ 
 _symmetry_equiv_pos_as_xyz 
 'x, y, z' 
 '-x, y+1/2, -z+1/2' 
 '-x, -y, -z' 
 'x, -y-1/2, z-1/2' 
 
_cell_length_a     9.4900 
_cell_length_b    29.9916 
_cell_length_c     9.3879 
_cell_angle_alpha  90.000 
_cell_angle_beta   90.257 
_cell_angle_gamma  90.000 
 
_shelx_F_squared_multiplier     1.000 
 
loop_ 
 _refln_index_h 
 _refln_index_k 
 _refln_index_l 
 _refln_F_squared_calc 
 _refln_F_squared_meas 
 _refln_F_squared_sigma 
 _refln_observed_status 
   1   0   0     2256.41     2167.28     19.71 o 
   2   0   0      225.72      225.70     11.99 o 
   3   0   0      653.50      662.60     21.81 o 
   4   0   0     6500.97     6572.86     63.72 o 
   5   0   0        5.79       23.27     12.96 o 
   6   0   0       76.90       32.34     15.46 o 
   7   0   0      513.48      541.02     28.50 o 
   8   0   0      426.43      402.34     29.98 o 
   9   0   0       38.51       40.13     29.27 o 
  10   0   0        9.27       19.27     51.37 o 
  11   0   0       71.67       96.80     42.58 o 
   1   1   0      303.94      249.56      6.51 o 
   2   1   0     3923.37     3692.44     31.16 o 
   3   1   0     2538.38     2471.72     26.75 o 
   4   1   0     4273.23     4185.29     34.87 o 
   5   1   0     1487.27     1625.10     25.07 o 
   6   1   0      188.21      195.61     13.46 o 
   7   1   0       37.38       33.59     12.37 o 
   8   1   0      205.77      181.64     17.10 o 
   9   1   0      188.65      198.92     20.34 o 
  10   1   0      174.88      178.80     33.35 o 
  11   1   0        0.03       10.70     26.45 o 
   0   2   0     4217.61     3961.12     58.45 o 
   1   2   0      740.43      695.83      9.66 o 
   2   2   0    11207.22    10528.57     57.05 o 
   3   2   0     1711.30     1665.27     20.43 o 
   4   2   0     3114.72     2970.92     29.29 o 
   5   2   0      192.32      193.05     15.83 o 
   6   2   0     1014.63      949.19     22.91 o 
   7   2   0        1.65       -5.24     11.35 o 
   8   2   0      154.74      150.17     16.27 o 
   9   2   0       76.27       77.28     17.33 o 
  10   2   0      499.18      457.17     37.52 o 
  11   2   0      104.93       67.02     28.89 o 
   1   3   0      182.17      205.64     14.81 o 
   2   3   0    42565.78    42452.87    168.75 o 
   3   3   0        0.01        1.27      6.65 o 
   4   3   0     1162.39     1076.42     19.17 o 
   5   3   0      699.55      716.51     18.69 o 
   6   3   0        8.91       12.01     10.23 o 
   7   3   0      204.93      209.01     15.40 o 
   8   3   0      346.42      304.93     19.23 o 
   9   3   0       32.30       -9.99     16.93 o 
  10   3   0       64.96       81.75     26.95 o 
  11   3   0        0.81       48.22     36.70 o 
   0   4   0     2774.14     2723.12     24.76 o 
   1   4   0     1015.53      948.04     21.04 o 
   2   4   0    11798.27    11216.31     61.20 o 
   3   4   0      134.50      123.32      8.18 o 
   4   4   0        0.05       -6.81      6.81 o 
   5   4   0     1240.86     1252.10     22.52 o 
   6   4   0     1376.50     1443.90     26.33 o 
   7   4   0       13.04       -2.64     11.43 o 
   8   4   0        6.44        2.41     13.27 o 
   9   4   0      314.76      362.93     25.66 o 
  10   4   0      342.76      344.35     29.38 o 
  11   4   0       19.60       36.13     30.63 o 
   1   5   0     7975.86     7680.13     44.39 o 
   2   5   0    10869.57    10280.58     77.50 o 
   3   5   0     1238.26     1171.51     19.95 o 
   4   5   0      680.97      710.72     16.52 o 
   5   5   0      167.41      187.21     12.02 o 
   6   5   0       46.84       19.29     10.48 o 
   7   5   0       90.95       71.86     20.25 o 
   8   5   0      115.36      157.58     18.45 o 
   9   5   0        0.76       37.94     22.73 o 
  10   5   0      182.37      184.64     26.51 o 
  11   5   0      165.27      195.26     37.88 o 
   0   6   0    14124.95    13809.99     84.85 o 
   1   6   0    12070.15    11804.08     54.18 o 
   2   6   0    14260.64    13791.81     97.18 o 
   3   6   0      120.66      134.28     11.50 o 
   4   6   0     3723.09     3602.28     31.88 o 
   5   6   0       55.38       50.04      9.77 o 
   6   6   0      915.00      909.14     28.01 o 
   7   6   0        2.48        7.98     12.38 o 
   8   6   0       39.86       13.47     18.22 o 
   9   6   0      679.46      658.79     34.73 o 
  10   6   0      738.84      721.45     37.57 o 
  11   6   0       54.17      117.79     35.66 o 
   1   7   0     3814.21     3561.60     26.10 o 
   2   7   0     7895.72     7528.24     67.13 o 
   3   7   0        5.68        6.38      9.29 o 
   4   7   0     2978.19     2827.34     31.30 o 
   5   7   0      123.85      126.91     10.88 o 
   6   7   0      333.80      357.79     22.61 o 
   7   7   0      102.35       89.02     16.76 o 
   8   7   0      629.02      646.71     32.29 o 
   9   7   0      132.12      154.81     24.44 o 
  10   7   0      144.81      153.67     25.94 o 
   0   8   0      234.67      279.12     14.40 o 
   1   8   0      460.95      458.00     11.91 o 
   2   8   0     7632.57     7496.81    118.31 o 
   3   8   0     1491.58     1434.47     25.53 o 
   4   8   0     1290.30     1367.58     31.86 o 
   5   8   0     1363.07     1250.24     24.54 o 
   6   8   0      836.87      819.45     20.95 o 
   7   8   0       60.37       76.98     16.26 o 
   8   8   0       15.05       -7.78     17.53 o 
   9   8   0       82.29      109.03     23.64 o 
  10   8   0        4.32        3.41     21.58 o 
   1   9   0     3790.27     3479.27     31.39 o 
   2   9   0      708.90      717.52     20.51 o 
   3   9   0        4.43      -11.78     11.78 o 
   4   9   0     2136.52     2243.03     36.85 o 
   5   9   0       21.42       19.66     12.80 o 
   6   9   0      265.14      289.59     16.65 o 
   7   9   0      781.70      761.35     32.70 o 
   8   9   0       65.63       55.05     19.88 o 
   9   9   0       33.15       25.66     20.52 o 
  10   9   0      153.65      145.04     26.26 o 
   0  10   0     1024.40     1061.80     32.84 o 
   1  10   0      352.45      412.42     12.12 o 
   2  10   0      925.18      975.88     20.83 o 
   3  10   0     4412.22     4489.54     58.52 o 
   4  10   0      278.26      278.75     16.06 o 
   5  10   0     1157.00     1293.40     25.00 o 
   6  10   0     1326.17     1362.80     28.08 o 
   7  10   0      162.14      187.03     22.30 o 
   8  10   0       75.05       75.14     21.17 o 
   9  10   0      180.18      168.73     25.45 o 
  10  10   0       99.60       80.66     24.63 o 
   1  11   0     2281.19     2167.37     24.22 o 
   2  11   0      387.67      367.77     12.96 o 
   3  11   0      516.14      492.89     33.26 o 
   4  11   0       64.73       54.84     15.64 o 
   5  11   0      424.29      419.64     19.70 o 
   6  11   0      266.34      240.56     19.36 o 
   7  11   0     1786.42     1787.54     40.81 o 
   8  11   0      397.76      379.70     33.57 o 
   9  11   0       75.98       37.38     21.55 o 
  10  11   0      315.07      344.00     34.81 o 
   0  12   0     6205.16     6072.53     59.83 o 
   1  12   0     1463.50     1409.94     20.99 o 
   2  12   0       22.83        7.95      8.13 o 
   3  12   0      393.43      470.94     18.96 o 
   4  12   0      827.52      809.46     28.97 o 
   5  12   0     1783.36     1673.19     46.98 o 
   6  12   0        2.01       -2.36     13.96 o 
   7  12   0      213.96      195.53     21.41 o 
   8  12   0      631.37      590.21     33.24 o 
   9  12   0       98.14       63.02     23.47 o 
  10  12   0       50.45       30.50     22.51 o 
   1  13   0      802.10      790.73     17.51 o 
   2  13   0       12.79       31.93      8.98 o 
   3  13   0     2680.30     2958.64     42.06 o 
   4  13   0     1409.91     1381.63     31.33 o 
   5  13   0       37.27       36.28     13.06 o 
   6  13   0      529.86      532.23     24.72 o 
   7  13   0      353.65      342.28     23.87 o 
   8  13   0      313.25      320.27     34.20 o 
   9  13   0      176.73      129.34     24.78 o 
  10  13   0      291.80      350.81     36.71 o 
   0  14   0     4382.38     4230.92     52.58 o 
   1  14   0      593.68      617.86     16.14 o 
   2  14   0        3.28       -1.66      8.49 o 
   3  14   0      540.29      567.25     19.87 o 
   4  14   0      164.27      173.42     16.01 o 
   5  14   0        5.33      -12.25     12.25 o 
   6  14   0        0.00       -0.87     16.37 o 
   7  14   0        0.27        8.61     16.33 o 
   8  14   0       46.13       49.19     28.09 o 
   9  14   0      141.08      162.63     26.32 o 
  10  14   0        2.63      -21.68     21.68 o 
   1  15   0     1427.20     1563.38     28.19 o 
   2  15   0      983.75      971.90     22.99 o 
   3  15   0       16.31       18.03     10.66 o 
   4  15   0     2734.37     2828.16     44.74 o 
   5  15   0      734.83      786.11     27.96 o 
   6  15   0     1096.20     1063.52     43.07 o 
   7  15   0       81.78       83.58     18.72 o 
   8  15   0      148.83      141.64     21.37 o 
   9  15   0      129.20      116.52     25.21 o 
  10  15   0       57.59       38.84     29.45 o 
   0  16   0        4.67       14.13     12.22 o 
   1  16   0     5121.61     5418.01     44.83 o 
   2  16   0       55.07       55.05      9.82 o 
   3  16   0      334.29      397.31     18.35 o 
   4  16   0      208.03      215.40     16.13 o 
   5  16   0       37.88       25.18     14.58 o 
   6  16   0      273.86      282.61     29.76 o 
   7  16   0      636.92      631.30     29.16 o 
   8  16   0        8.00        1.50     16.85 o 
   9  16   0       31.19       30.07     23.03 o 
   1  17   0      127.38      137.55     11.61 o 
   2  17   0       14.62       40.04     10.01 o 
   3  17   0      571.74      541.83     21.09 o 
   4  17   0      133.59      101.88     14.33 o 
   5  17   0       11.25       10.95     19.83 o 
   6  17   0      438.26      462.79     34.25 o 
   7  17   0        0.77       -8.93     15.64 o 
   8  17   0      183.49      143.93     22.30 o 
   9  17   0      114.31      119.84     26.29 o 
   0  18   0      279.79      282.58     31.48 o 
   1  18   0     1067.05     1041.06     23.20 o 
   2  18   0      843.95      830.43     21.25 o 
   3  18   0        5.15       -0.71     11.58 o 
   4  18   0        0.22       13.63     12.50 o 
   5  18   0      795.38      885.70     40.09 o 
   6  18   0      531.06      530.46     35.74 o 
   7  18   0       11.48       17.15     16.35 o 
   8  18   0       75.11      103.21     21.01 o 
   9  18   0      178.75      119.07     33.12 o 
   1  19   0       50.11       60.20     11.07 o 
   2  19   0     1194.52     1104.51     28.76 o 
   3  19   0      156.16      142.92     15.97 o 
   4  19   0      223.96      260.86     19.01 o 
   5  19   0        3.67       12.16     16.38 o 
   6  19   0       74.72       50.14     35.97 o 
   7  19   0      456.58      423.12     26.69 o 
   8  19   0      160.66      164.80     23.68 o 
   9  19   0      405.61      464.61     53.63 o 
   0  20   0       43.18       72.36     20.43 o 
   1  20   0      107.91       86.98     12.11 o 
   2  20   0     1033.20     1056.12     25.06 o 
   3  20   0        0.19      -12.08     12.08 o 
   4  20   0      259.70      252.17     28.09 o 
   5  20   0       49.31       61.87     19.49 o 
   6  20   0      330.09      314.94     26.68 o 
   7  20   0      372.43      373.13     38.36 o 
   8  20   0        0.01       -6.65     18.05 o 
   9  20   0       20.54       17.95     29.44 o 
   1  21   0     1187.98     1153.67     26.38 o 
   2  21   0      242.46      245.99     15.70 o 
   3  21   0      335.14      355.38     21.08 o 
   4  21   0        4.08      -16.18     16.18 o 
   5  21   0       48.00       14.47     17.44 o 
   6  21   0       47.11       62.28     18.88 o 
   7  21   0      125.03       84.24     28.00 o 
   8  21   0      710.37      724.78     47.65 o 
   0  22   0       50.88       20.73     20.98 o 
   1  22   0      164.90      200.31     15.14 o 
   2  22   0     1310.06     1277.71     28.55 o 
   3  22   0       26.74       26.05     14.51 o 
   4  22   0      535.19      554.41     29.63 o 
   5  22   0      103.16       67.73     20.26 o 
   6  22   0        1.23       14.40     18.53 o 
   7  22   0        8.10       -9.72     24.54 o 
   8  22   0        0.12      -18.88     26.03 o 
   1  23   0      216.63      214.32     16.17 o 
   2  23   0       21.06       24.10     12.52 o 
   3  23   0      150.11      151.15     20.10 o 
   4  23   0     1105.76     1115.73     39.54 o 
   5  23   0        3.02       15.57     19.17 o 
   6  23   0       38.23       20.03     25.25 o 
   7  23   0        4.40        7.18     31.36 o 
   8  23   0        3.62       -0.88     27.01 o 
   0  24   0     8085.81     7967.13    114.04 o 
   1  24   0     5529.45     5369.61     54.68 o 
   2  24   0      826.38      874.69     25.46 o 
   3  24   0        0.59        9.09     19.52 o 
   4  24   0      261.74      194.53     23.37 o 
   5  24   0      891.26      765.36     35.52 o 
   6  24   0        4.40       56.16     26.30 o 
   7  24   0        8.61       -5.09     26.11 o 
   8  24   0        2.37        7.94     28.51 o 
   1  25   0     3120.34     3244.31     44.47 o 
   2  25   0       17.78       23.00     13.14 o 
   3  25   0      134.99      114.59     18.18 o 
   4  25   0      320.17      255.46     25.15 o 
   5  25   0      392.02      343.85     39.71 o 
   6  25   0      681.30      604.51     42.92 o 
   7  25   0       19.51       18.89     47.87 o 
   0  26   0        4.45       31.33     19.82 o 
   1  26   0        2.48       48.73     14.15 o 
   2  26   0     1265.72     1282.13     30.96 o 
   3  26   0       37.35       43.50     18.47 o 
   4  26   0       11.02       20.43     18.36 o 
   5  26   0       53.73       15.51     28.23 o 
   6  26   0       81.33       55.05     28.75 o 
   7  26   0       10.62      -22.43     27.22 o 
   1  27   0     1359.33     1365.77     33.04 o 
   2  27   0     1104.92     1105.70     30.07 o 
   3  27   0      614.11      480.43     30.73 o 
   4  27   0      208.20      133.93     28.79 o 
   5  27   0        3.61       18.37     25.33 o 
   6  27   0       39.88      119.11     31.94 o 
   7  27   0       59.43       38.94     30.56 o 
   0  28   0      212.99      203.25     26.22 o 
   1  28   0     1375.21     1405.64     33.78 o 
   2  28   0      358.60      429.95     22.10 o 
   3  28   0      930.92     1006.39     45.96 o 
   4  28   0      154.30      196.83     39.63 o 
   5  28   0      175.98       96.54     30.29 o 
   6  28   0      169.90      192.46     35.71 o 
   1  29   0       20.88       53.47     15.92 o 
   2  29   0        6.49        1.07     15.22 o 
   3  29   0      702.51      630.07     40.77 o 
   4  29   0      111.17      111.87     30.38 o 
   5  29   0      204.43      255.99     36.29 o 
   6  29   0       71.02       81.40     32.08 o 
   0  30   0      989.28      989.12     43.40 o 
   1  30   0       92.82       96.62     20.18 o 
   2  30   0      779.43      835.69     38.40 o 
   3  30   0        5.82        8.77     23.82 o 
   4  30   0      173.06      245.63     34.37 o 
   5  30   0       81.78       49.83     29.57 o 
   1  31   0       65.30       70.44     20.75 o 
   2  31   0       82.65       89.82     24.23 o 
   3  31   0     1058.87     1132.12     52.16 o 
   4  31   0      125.68      116.29     35.67 o 
   5  31   0       36.80        2.19     29.01 o 
   0  32   0        7.89       17.65     23.16 o 
   1  32   0        0.12       -0.24     18.91 o 
   2  32   0       94.45      193.28     36.15 o 
   3  32   0       10.23       41.39     26.29 o 
   4  32   0      166.75      192.76     35.23 o 
   1  33   0       16.17       15.76     29.78 o 
   2  33   0      267.33      293.67     50.57 o 
   3  33   0        7.46      -30.61     40.29 o 
   0  34   0       16.41       34.63     48.77 o 
   1  34   0        0.00       26.81     22.20 o 
   2  34   0       15.06       41.39     26.96 o 
   3  34   0        9.38      -22.95     52.43 o 
   1  35   0        2.87        1.43     21.53 o 
 -11   1   1        3.88       21.14     25.68 o 
 -10   1   1      593.20      540.82     34.50 o 
  -9   1   1       10.28        5.24     14.40 o 
  -8   1   1      142.32      100.37     15.99 o 
  -7   1   1       36.95        9.46     12.13 o 
  -6   1   1      358.97      354.31     16.09 o 
  -5   1   1       26.37       38.75     11.65 o 
  -4   1   1      134.38      185.97     10.86 o 
  -3   1   1     5023.50     4713.25     34.26 o 
  -2   1   1    16264.01    14834.47     71.31 o 
  -1   1   1     2665.04     2527.02     17.22 o 
   0   1   1      374.29      348.35     10.84 o 
   1   1   1      534.27      594.43     10.50 o 
   2   1   1      689.99     1139.52     15.72 o 
   3   1   1       98.90      256.68      9.76 o 
   4   1   1     1615.49     1586.67     21.87 o 
   5   1   1        5.11       12.77      8.79 o 
   6   1   1      302.42      341.15     15.46 o 
   7   1   1      102.39      103.12     13.71 o 
   8   1   1       13.44       -4.33     12.79 o 
   9   1   1        6.43       -4.35     18.72 o 
  10   1   1      275.84      353.33     36.37 o 
  11   1   1      364.37      349.91     44.60 o 
 -11   2   1       40.38       34.44     25.67 o 
 -10   2   1        1.15       11.98     19.15 o 
  -9   2   1       68.25       92.17     16.26 o 
  -8   2   1      163.02      179.60     21.90 o 
  -7   2   1       21.12       22.04     12.31 o 
  -6   2   1      186.85      189.73     13.86 o 
  -5   2   1     1894.12     1917.29     27.55 o 
  -4   2   1        4.23       10.77      7.77 o 
  -3   2   1    11053.40    10270.61     58.36 o 
  -2   2   1    22382.81    20691.87    106.70 o 
  -1   2   1      642.00      745.68      9.31 o 
   0   2   1       42.28       29.73      3.36 o 
   1   2   1     3217.60     3071.56     43.25 o 
   2   2   1      289.54      946.51     22.06 o 
   3   2   1     1035.27     1331.69     17.14 o 
   4   2   1       23.05       22.92      7.61 o 
   5   2   1        3.76       72.67      9.97 o 
   6   2   1      255.26      248.55     14.15 o 
   7   2   1      110.42      129.40     14.16 o 
   8   2   1       44.08       12.05     13.31 o 
   9   2   1      109.71      103.98     20.43 o 
  10   2   1      386.56      418.92     43.16 o 
  11   2   1       22.87       24.92     30.60 o 
 -11   3   1      118.61       77.30     29.47 o 
 -10   3   1        0.15      -17.78     17.78 o 
  -9   3   1       18.99       12.43     19.21 o 
  -8   3   1      135.14      149.57     16.99 o 
  -7   3   1      438.33      471.81     27.53 o 
  -6   3   1     1055.23     1066.94     24.71 o 
  -5   3   1      726.77      746.87     23.58 o 
  -4   3   1     2246.36     2274.75     30.84 o 
  -3   3   1      666.28      666.47     15.34 o 
  -2   3   1     4217.54     4641.48     30.19 o 
  -1   3   1     4619.22     4483.47     29.30 o 
   0   3   1      417.36      392.68      8.05 o 
   1   3   1    10769.51     9991.34    148.55 o 
   2   3   1    27924.65    26347.14    176.40 o 
   3   3   1      613.90      638.99     15.29 o 
   4   3   1     2936.65     2971.46     28.27 o 
   5   3   1        1.40       14.11     10.56 o 
   6   3   1      128.32      146.35     13.71 o 
   7   3   1       88.94      111.68     13.50 o 
   8   3   1      155.41      181.15     23.25 o 
   9   3   1      122.94       73.64     20.94 o 
  10   3   1       12.96      -15.96     26.03 o 
  11   3   1      114.47      108.15     35.07 o 
 -11   4   1        2.56       -7.79     23.99 o 
 -10   4   1       10.13        0.15     18.48 o 
  -9   4   1      140.00      137.97     19.49 o 
  -8   4   1      239.85      204.64     17.71 o 
  -7   4   1        6.35       15.48     13.69 o 
  -6   4   1      922.81      971.45     23.38 o 
  -5   4   1       29.24       57.83     10.99 o 
  -4   4   1       80.96       95.14      9.53 o 
  -3   4   1     2646.07     2548.68     28.67 o 
  -2   4   1     2959.09     2774.93     26.81 o 
  -1   4   1    19426.81    17960.56    107.65 o 
   0   4   1      478.52      492.82      9.63 o 
   1   4   1      308.64      902.67     35.39 o 
   2   4   1     2540.37     2426.79     34.56 o 
   3   4   1     2191.68     2343.02     23.94 o 
   4   4   1       10.14       28.50      7.69 o 
   5   4   1     1220.08     1135.04     23.34 o 
   6   4   1       68.36       72.36     11.96 o 
   7   4   1       76.11       67.17     15.82 o 
   8   4   1       95.33       81.82     20.05 o 
   9   4   1      297.62      340.40     27.79 o 
  10   4   1        2.27       17.62     28.45 o 
  11   4   1      230.72      212.07     39.54 o 
 -11   5   1      320.07      342.82     36.51 o 
 -10   5   1      145.09      133.71     22.69 o 
  -9   5   1        4.13      -13.44     16.65 o 
  -8   5   1      877.75      945.86     36.49 o 
  -7   5   1      398.68      423.47     18.89 o 
  -6   5   1      250.52      231.68     14.64 o 
  -5   5   1       61.39       41.30     10.16 o 
  -4   5   1       62.31       70.34      9.16 o 
  -3   5   1     3792.66     3512.97     27.29 o 
  -2   5   1     4443.32     4063.74     50.72 o 
  -1   5   1     8617.95     8289.58     63.16 o 
   0   5   1      709.66      661.64     11.94 o 
   1   5   1     1162.38     1328.82     16.43 o 
   2   5   1      126.87      262.31     15.82 o 
   3   5   1     3825.52     3824.05     48.11 o 
   4   5   1      453.05      464.61     12.84 o 
   5   5   1       48.03       38.42      9.17 o 
   6   5   1      254.04      254.56     17.31 o 
   7   5   1       57.16       75.31     13.53 o 
   8   5   1      147.86      210.05     23.45 o 
   9   5   1       33.05       27.87     20.20 o 
  10   5   1        9.10      -22.69     22.69 o 
  11   5   1       95.21      129.22     36.93 o 
 -10   6   1       63.82       28.83     20.77 o 
  -9   6   1       45.31       47.00     19.06 o 
  -8   6   1        0.00       11.93     13.21 o 
  -7   6   1      497.76      486.25     20.07 o 
  -6   6   1       63.65      104.02     12.44 o 
  -5   6   1      151.38      151.07     11.75 o 
  -4   6   1      429.54      400.66     13.53 o 
  -3   6   1     1200.62     1177.88     26.54 o 
  -2   6   1     5725.22     5317.76     54.59 o 
  -1   6   1     5689.63     5494.35     38.39 o 
   0   6   1       18.55        7.81      6.05 o 
   1   6   1       10.33      213.97      9.48 o 
   2   6   1     1538.67     1566.56     30.78 o 
   3   6   1      187.98      270.57     17.81 o 
   4   6   1      976.05      837.73     16.73 o 
   5   6   1      246.25      236.82     11.67 o 
   6   6   1      840.08      837.60     20.30 o 
   7   6   1      594.50      587.04     24.77 o 
   8   6   1       67.32       43.86     19.55 o 
   9   6   1       30.41       44.53     20.76 o 
  10   6   1       48.35       52.33     31.94 o 
 -10   7   1      353.05      375.80     31.29 o 
  -9   7   1     1055.42     1000.30     39.63 o 
  -8   7   1       11.86        8.95     18.36 o 
  -7   7   1        2.42        2.94     12.34 o 
  -6   7   1      175.52      201.48     22.09 o 
  -5   7   1       38.99       38.13     11.06 o 
  -4   7   1      346.41      391.08     14.56 o 
  -3   7   1      139.93      538.10     22.37 o 
  -2   7   1     3550.17     3372.22     44.30 o 
  -1   7   1     3187.01     3011.89     27.05 o 
   0   7   1     1760.49     1527.58     17.75 o 
   1   7   1      535.99      598.93     13.39 o 
   2   7   1     3072.63     2963.31     41.27 o 
   3   7   1    11153.21    10531.73     99.26 o 
   4   7   1      710.57      707.10     26.80 o 
   5   7   1       15.46        9.55      7.78 o 
   6   7   1       65.57       74.86     10.54 o 
   7   7   1      170.65      183.11     21.59 o 
   8   7   1       46.59       22.85     19.25 o 
   9   7   1       47.08       59.07     22.03 o 
  10   7   1      655.50      655.66     37.41 o 
 -10   8   1       76.46      121.45     26.17 o 
  -9   8   1        8.12       15.39     22.50 o 
  -8   8   1       26.59       13.47     15.99 o 
  -7   8   1       13.54       19.18     13.24 o 
  -6   8   1       94.29      109.41     15.22 o 
  -5   8   1     9316.02     8845.28     71.52 o 
  -4   8   1     2555.76     2570.40     30.88 o 
  -3   8   1      499.28      434.05     21.14 o 
  -2   8   1       51.52       66.46     13.02 o 
  -1   8   1      763.99      804.35     15.41 o 
   0   8   1      279.43      295.78     10.13 o 
   1   8   1     1665.87     1665.47     22.34 o 
   2   8   1      569.26      502.37     17.59 o 
   3   8   1      705.94      719.07     26.12 o 
   4   8   1      415.17      539.33     30.67 o 
   5   8   1     1812.88     2029.33     41.40 o 
   6   8   1      248.64      244.83     16.80 o 
   7   8   1      211.34      245.64     21.20 o 
   8   8   1       42.02       26.23     19.35 o 
   9   8   1       33.66       26.84     20.29 o 
  10   8   1        6.25       13.11     21.50 o 
 -10   9   1        6.91      -16.95     21.47 o 
  -9   9   1      820.89      830.07     38.87 o 
  -8   9   1      955.23      975.78     41.04 o 
  -7   9   1      997.77      966.67     30.19 o 
  -6   9   1     1216.43     1143.01     38.66 o 
  -5   9   1        7.12      -13.32     13.32 o 
  -4   9   1      413.34      537.69     20.63 o 
  -3   9   1     2781.51     2861.57     46.15 o 
  -2   9   1      180.03      230.64     16.80 o 
  -1   9   1      224.77      313.07     14.68 o 
   0   9   1       13.19       12.41      7.10 o 
   1   9   1     1651.03     1562.70     19.64 o 
   2   9   1     1602.40     1598.98     27.27 o 
   3   9   1      980.90     1086.49     30.89 o 
   4   9   1     5081.87     4991.75     65.32 o 
   5   9   1        6.97        8.20     15.65 o 
   6   9   1     1091.91     1027.42     31.39 o 
   7   9   1       48.81      103.09     18.39 o 
   8   9   1        6.66       76.94     21.56 o 
   9   9   1      514.00      568.76     33.75 o 
  10   9   1      495.57      497.50     34.54 o 
 -10  10   1      361.17      403.78     32.47 o 
  -9  10   1       40.07       42.96     22.07 o 
  -8  10   1      277.66      284.86     28.82 o 
  -7  10   1      624.34      616.50     25.68 o 
  -6  10   1        9.97       19.66     13.19 o 
  -5  10   1       91.17      267.93     14.91 o 
  -4  10   1      167.89      231.32     16.98 o 
  -3  10   1     3311.08     3466.24     51.95 o 
  -2  10   1     1253.88     1167.97     32.00 o 
  -1  10   1     1715.21     1657.47     20.56 o 
   0  10   1      528.98      541.88     13.67 o 
   1  10   1     3745.23     3557.71     29.89 o 
   2  10   1      361.86      332.20     12.11 o 
   3  10   1     1023.16     1241.53     33.10 o 
   4  10   1      446.96      490.53     25.35 o 
   5  10   1     4426.65     4220.17     65.72 o 
   6  10   1      620.29      620.40     25.52 o 
   7  10   1        0.34       35.56     16.96 o 
   8  10   1      331.51      364.71     27.91 o 
   9  10   1       29.45        4.08     22.15 o 
  10  10   1      328.46      352.30     32.06 o 
 -10  11   1      124.27      153.53     31.86 o 
  -9  11   1       44.25       42.45     21.73 o 
  -8  11   1      272.50      307.23     30.55 o 
  -7  11   1       34.92       60.88     19.47 o 
  -6  11   1      260.61      283.13     17.42 o 
  -5  11   1       17.47       44.77     11.02 o 
  -4  11   1        5.72       -8.52     14.11 o 
  -3  11   1     4211.63     4597.00     64.22 o 
  -2  11   1       64.00       59.62     10.73 o 
  -1  11   1     6872.75     6677.81     44.18 o 
   0  11   1     2147.50     2079.31     23.85 o 
   1  11   1      470.72      658.45     15.70 o 
   2  11   1      130.96      112.58      9.33 o 
   3  11   1    11850.51    11755.70    127.24 o 
   4  11   1       12.74        8.99     15.70 o 
   5  11   1     1077.82     1002.25     36.52 o 
   6  11   1      849.29      779.88     31.11 o 
   7  11   1     1548.57     1514.05     39.12 o 
   8  11   1        1.14       -3.32     16.27 o 
   9  11   1        3.02      -19.58     20.19 o 
  10  11   1       44.52       23.87     26.41 o 
 -10  12   1       20.01      -24.70     25.21 o 
  -9  12   1      833.07      816.47     39.05 o 
  -8  12   1     3292.19     3321.20     63.73 o 
  -7  12   1     1153.39     1137.79     38.71 o 
  -6  12   1      339.99      344.61     18.20 o 
  -5  12   1      957.14      925.79     23.07 o 
  -4  12   1     1776.91     1982.14     45.92 o 
  -3  12   1     7694.70     8551.67     88.13 o 
  -2  12   1     8731.12     9151.73     65.45 o 
  -1  12   1        0.51      127.40      9.61 o 
   0  12   1      927.55      965.96     18.36 o 
   1  12   1     2991.19     3153.45     30.04 o 
   2  12   1     2624.96     2884.99     30.10 o 
   3  12   1     9471.02    10253.48     77.94 o 
   4  12   1     2237.10     2318.21     48.36 o 
   5  12   1      141.45      175.24     25.79 o 
   6  12   1      723.51      652.37     46.66 o 
   7  12   1      528.31      518.34     27.23 o 
   8  12   1      141.33      217.86     23.08 o 
   9  12   1        9.00       -6.41     19.50 o 
  10  12   1      183.31      197.42     29.01 o 
 -10  13   1      112.90      156.42     33.23 o 
  -9  13   1      237.80      223.33     27.68 o 
  -8  13   1      817.37      844.32     37.41 o 
  -7  13   1      443.25      538.04     30.15 o 
  -6  13   1        2.48       -3.26     12.02 o 
  -5  13   1       43.06       62.69     17.41 o 
  -4  13   1     1142.28     1160.93     63.82 o 
  -3  13   1     2065.86     2298.11     38.45 o 
  -2  13   1       44.58      140.48     13.55 o 
  -1  13   1     1189.00     1430.49     23.49 o 
   0  13   1     4279.68     4139.97     35.50 o 
   1  13   1     4017.04     3960.10     34.86 o 
   2  13   1     2223.97     2453.90     29.06 o 
   3  13   1     7188.38     7272.59     64.42 o 
   4  13   1      357.94      365.67     24.65 o 
   5  13   1     1134.75     1096.16     39.86 o 
   6  13   1      318.75      316.36     44.70 o 
   7  13   1     1798.73     1702.56     42.15 o 
   8  13   1     1083.97     1058.61     36.54 o 
   9  13   1       41.80       41.29     22.70 o 
  10  13   1       36.61       16.59     22.32 o 
 -10  14   1      135.02      174.38     33.75 o 
  -9  14   1        5.66       -7.98     25.92 o 
  -8  14   1       19.59       34.07     20.13 o 
  -7  14   1       69.30       95.23     17.68 o 
  -6  14   1        2.69        3.35     14.01 o 
  -5  14   1      245.42      289.59     21.16 o 
  -4  14   1      866.07      892.01     59.08 o 
  -3  14   1       45.75      106.87     15.32 o 
  -2  14   1      268.27      302.25     15.19 o 
  -1  14   1     7788.67     7968.96     52.80 o 
   0  14   1       34.24       46.08      8.74 o 
   1  14   1     5131.37     5370.58     42.39 o 
   2  14   1     1765.37     1760.35     26.00 o 
   3  14   1     2011.34     2017.13     31.63 o 
   4  14   1      179.30      209.52     21.65 o 
   5  14   1     2019.74     1980.61     51.08 o 
   6  14   1       28.85       13.77     20.95 o 
   7  14   1      235.36      251.48     22.76 o 
   8  14   1      104.86       94.45     20.12 o 
   9  14   1      256.08      218.61     33.58 o 
  10  14   1      141.09      113.52     26.96 o 
 -10  15   1       93.98      155.39     33.43 o 
  -9  15   1       91.01      115.26     31.17 o 
  -8  15   1      722.80      765.23     42.13 o 
  -7  15   1     1055.41     1029.36     32.98 o 
  -6  15   1     1969.42     1988.59     40.81 o 
  -5  15   1      433.07      449.19     24.03 o 
  -4  15   1     1202.44     1184.20     39.73 o 
  -3  15   1     1310.55     1323.56     28.24 o 
  -2  15   1     1434.61     1398.44     25.26 o 
  -1  15   1      624.33      809.58     19.11 o 
   0  15   1      965.74      985.75     27.87 o 
   1  15   1     6305.40     6529.68     48.60 o 
   2  15   1      175.92      232.13     16.42 o 
   3  15   1      105.57      185.24     23.12 o 
   4  15   1      118.28      181.20     15.62 o 
   5  15   1      106.88      118.11     22.72 o 
   6  15   1      506.64      544.12     35.33 o 
   7  15   1      389.97      362.26     25.29 o 
   8  15   1      187.07      203.30     23.00 o 
   9  15   1      347.30      303.92     31.41 o 
  10  15   1        3.32       54.31     23.52 o 
  -9  16   1       19.35       25.38     33.43 o 
  -8  16   1        2.16       38.28     20.64 o 
  -7  16   1      149.38      175.06     20.32 o 
  -6  16   1       65.26       55.77     18.99 o 
  -5  16   1       17.02       22.30     15.26 o 
  -4  16   1      271.80      318.04     18.19 o 
  -3  16   1     1117.55     1126.34     27.96 o 
  -2  16   1      730.98      805.60     21.19 o 
  -1  16   1     1817.48     1862.25     27.23 o 
   0  16   1       47.89       52.05      9.79 o 
   1  16   1      412.95      469.68     18.02 o 
   2  16   1       24.37       50.62     10.02 o 
   3  16   1      800.69      817.80     27.82 o 
   4  16   1      623.64      623.64     24.08 o 
   5  16   1      680.14      634.36     34.71 o 
   6  16   1       36.82       44.67     23.45 o 
   7  16   1      402.20      424.93     26.47 o 
   8  16   1      562.24      537.65     30.24 o 
   9  16   1        6.82        4.54     18.84 o 
  -9  17   1       76.15       63.39     29.47 o 
  -8  17   1       66.62       82.24     27.78 o 
  -7  17   1       11.14       25.18     19.32 o 
  -6  17   1       73.29      129.69     21.07 o 
  -5  17   1       35.48       54.14     16.94 o 
  -4  17   1       84.51      111.71     14.84 o 
  -3  17   1      111.18      134.62     14.51 o 
  -2  17   1      382.04      365.33     15.24 o 
  -1  17   1     2089.20     1906.71     28.22 o 
   0  17   1      907.69      850.74     20.73 o 
   1  17   1      382.35      407.32     16.06 o 
   2  17   1       53.60       46.27      9.98 o 
   3  17   1      923.01      881.06     25.88 o 
   4  17   1      525.03      560.23     21.90 o 
   5  17   1      758.56      751.84     36.99 o 
   6  17   1     1420.74     1260.91     48.05 o 
   7  17   1      148.18      142.67     37.25 o 
   8  17   1       15.87       17.99     18.60 o 
   9  17   1      296.02      285.81     27.74 o 
  -9  18   1        2.65       59.63     28.93 o 
  -8  18   1       93.26       67.33     31.76 o 
  -7  18   1       50.14       64.84     18.08 o 
  -6  18   1      107.68      103.92     25.97 o 
  -5  18   1      468.02      472.80     22.79 o 
  -4  18   1      458.78      473.84     22.15 o 
  -3  18   1      515.66      600.15     24.81 o 
  -2  18   1       33.17       50.04     10.36 o 
  -1  18   1       81.78      251.42     13.91 o 
   0  18   1        4.44        9.75      9.48 o 
   1  18   1     3862.63     3759.35     39.79 o 
   2  18   1      411.27      524.10     17.43 o 
   3  18   1      999.73     1020.48     23.97 o 
   4  18   1      481.93      498.49     38.06 o 
   5  18   1      537.52      533.36     33.97 o 
   6  18   1      214.42      245.25     29.65 o 
   7  18   1      279.42      284.74     32.72 o 
   8  18   1       25.55       17.62     18.74 o 
   9  18   1      171.60      222.15     26.73 o 
  -9  19   1      187.16      208.42     36.20 o 
  -8  19   1        2.17      -12.56     24.61 o 
  -7  19   1       26.60       28.47     24.82 o 
  -6  19   1        2.13       23.86     23.19 o 
  -5  19   1       19.71       14.50     13.85 o 
  -4  19   1        0.09       -3.58     12.51 o 
  -3  19   1        1.75       -8.29     11.81 o 
  -2  19   1        3.08        3.25      9.69 o 
  -1  19   1      591.38      648.06     19.45 o 
   0  19   1     1973.64     1963.39     29.92 o 
   1  19   1      606.85      651.32     19.51 o 
   2  19   1       84.56       87.53     11.65 o 
   3  19   1      228.64      225.91     15.39 o 
   4  19   1        0.06       11.46     16.31 o 
   5  19   1        4.77        4.94     17.54 o 
   6  19   1        0.00       -9.13     21.72 o 
   7  19   1        0.10      -11.51     22.01 o 
   8  19   1        5.13       15.84     19.21 o 
   9  19   1      151.64      153.62     27.93 o 
  -9  20   1       97.59       59.16     43.89 o 
  -8  20   1      283.03      326.39     38.38 o 
  -7  20   1       77.78       67.25     27.26 o 
  -6  20   1       51.29       81.32     34.57 o 
  -5  20   1        0.08       17.69     20.30 o 
  -4  20   1       37.10        9.32     14.49 o 
  -3  20   1       86.47       67.62     15.02 o 
  -2  20   1      520.14      512.45     18.69 o 
  -1  20   1     2024.42     1948.66     31.24 o 
   0  20   1       62.43       74.26     11.88 o 
   1  20   1      373.62      439.78     23.03 o 
   2  20   1      253.10      239.63     15.11 o 
   3  20   1       37.16       41.54     12.19 o 
   4  20   1      100.32       98.40     19.54 o 
   5  20   1      457.65      492.31     29.67 o 
   6  20   1       11.20        2.08     22.07 o 
   7  20   1       23.68      -17.36     24.67 o 
   8  20   1       33.86       68.37     20.05 o 
   9  20   1        0.24       -8.94     20.11 o 
  -8  21   1        0.08        4.01     26.52 o 
  -7  21   1        7.31       37.38     25.46 o 
  -6  21   1       70.84       91.08     28.06 o 
  -5  21   1       39.90       44.48     30.39 o 
  -4  21   1        4.87       29.64     14.04 o 
  -3  21   1      665.84      611.21     24.97 o 
  -2  21   1      322.50      333.81     17.55 o 
  -1  21   1     1408.81     1455.37     28.77 o 
   0  21   1      429.78      432.35     18.31 o 
   1  21   1     1988.24     1953.86     32.24 o 
   2  21   1      246.06      278.36     16.11 o 
   3  21   1       35.36       33.82     14.53 o 
   4  21   1      108.12      162.98     21.67 o 
   5  21   1       13.82       28.39     18.67 o 
   6  21   1       11.44       27.31     19.02 o 
   7  21   1      130.64      109.45     28.82 o 
   8  21   1       16.26        7.47     17.76 o 
  -8  22   1       37.76        6.06     27.47 o 
  -7  22   1        0.00      -11.24     23.92 o 
  -6  22   1       51.89       62.90     26.94 o 
  -5  22   1       37.67        4.10     22.12 o 
  -4  22   1      645.45      643.13     26.37 o 
  -3  22   1       93.49       75.09     15.94 o 
  -2  22   1      742.49      728.54     22.28 o 
  -1  22   1      120.03      187.44     14.93 o 
   0  22   1        8.01        5.05     10.88 o 
   1  22   1      964.50      976.59     25.46 o 
   2  22   1        2.74       18.41     11.96 o 
   3  22   1       19.20       13.12     13.56 o 
   4  22   1       72.43       79.88     28.74 o 
   5  22   1      584.75      553.60     36.92 o 
   6  22   1      623.70      522.77     43.20 o 
   7  22   1       22.67        6.34     21.50 o 
   8  22   1      312.09      336.50     28.22 o 
  -8  23   1       63.35       90.72     31.43 o 
  -7  23   1      107.43      168.31     32.39 o 
  -6  23   1       14.74        5.58     24.70 o 
  -5  23   1      376.23      352.57     33.78 o 
  -4  23   1       57.21       85.83     20.19 o 
  -3  23   1       54.88       70.96     16.18 o 
  -2  23   1       37.48       41.03     12.98 o 
  -1  23   1       53.61       84.94     13.77 o 
   0  23   1      101.39       87.72     13.95 o 
   1  23   1      830.18      830.38     26.03 o 
   2  23   1        1.34       -8.16     13.48 o 
   3  23   1      115.21       97.96     20.46 o 
   4  23   1      236.96      212.21     24.05 o 
   5  23   1       36.19       19.68     18.97 o 
   6  23   1       11.04       15.79     19.71 o 
   7  23   1      270.60      281.02     29.80 o 
   8  23   1      276.76      276.72     28.17 o 
  -8  24   1        2.93      -16.96     28.77 o 
  -7  24   1      103.82       39.28     32.96 o 
  -6  24   1        0.04        5.89     25.22 o 
  -5  24   1       76.76       41.32     26.41 o 
  -4  24   1        1.86        2.41     25.58 o 
  -3  24   1      124.54      139.27     18.04 o 
  -2  24   1      246.41      224.05     16.84 o 
  -1  24   1     1116.39     1115.84     28.27 o 
   0  24   1     1112.46     1060.57     27.65 o 
   1  24   1       16.12       51.47     13.82 o 
   2  24   1       17.41       34.27     13.46 o 
   3  24   1      601.38      560.25     30.02 o 
   4  24   1       55.95       61.70     19.75 o 
   5  24   1      104.12      189.98     25.05 o 
   6  24   1      106.94       55.19     22.64 o 
   7  24   1       55.70       20.67     49.56 o 
   8  24   1       10.01       74.77     31.09 o 
  -7  25   1        0.02       50.36     29.35 o 
  -6  25   1        0.29      -25.07     25.07 o 
  -5  25   1        8.38       39.19     24.59 o 
  -4  25   1       21.97       44.08     27.45 o 
  -3  25   1        3.47      -16.96     16.96 o 
  -2  25   1      174.54      192.73     17.15 o 
  -1  25   1      381.53      412.72     20.82 o 
   0  25   1        1.84        2.47     12.43 o 
   1  25   1     1322.72     1230.33     29.95 o 
   2  25   1      854.02      803.27     25.19 o 
   3  25   1       67.41        8.76     18.52 o 
   4  25   1       31.36       25.84     18.56 o 
   5  25   1       11.55       28.33     20.35 o 
   6  25   1       96.08       82.91     22.84 o 
   7  25   1       32.47       27.93     41.61 o 
  -7  26   1        0.63      -17.72     27.98 o 
  -6  26   1      119.19      109.54     31.00 o 
  -5  26   1      129.94      161.93     32.48 o 
  -4  26   1        0.34       32.81     25.35 o 
  -3  26   1      326.74      290.52     26.71 o 
  -2  26   1      183.15      195.97     16.94 o 
  -1  26   1      317.27      351.14     19.94 o 
   0  26   1     1594.55     1476.05     32.85 o 
   1  26   1      728.48      763.19     25.51 o 
   2  26   1       40.51       62.53     14.55 o 
   3  26   1        1.16        7.14     17.68 o 
   4  26   1       85.03       38.52     19.88 o 
   5  26   1       13.29       -2.74     19.25 o 
   6  26   1        0.29      -25.29     25.29 o 
   7  26   1       32.53       37.80     28.62 o 
  -7  27   1        0.08      -11.66     29.38 o 
  -6  27   1       51.69       59.60     36.89 o 
  -5  27   1        6.93       14.64     25.70 o 
  -4  27   1      558.14      499.75     38.50 o 
  -3  27   1        0.38       -8.92     19.03 o 
  -2  27   1      228.76      274.03     21.59 o 
  -1  27   1      192.69      206.14     17.78 o 
   0  27   1      215.72      238.07     18.58 o 
   1  27   1       15.92       39.15     14.36 o 
   2  27   1     1460.95     1470.87     40.07 o 
   3  27   1        5.57       18.31     21.03 o 
   4  27   1       36.18       -0.04     20.44 o 
   5  27   1        3.48      -15.65     27.19 o 
   6  27   1       72.19       50.00     29.24 o 
   7  27   1       13.50        8.92     27.30 o 
  -6  28   1       49.70       39.29     29.70 o 
  -5  28   1       54.70      118.54     30.97 o 
  -4  28   1      409.86      373.79     36.66 o 
  -3  28   1      118.09      154.73     29.31 o 
  -2  28   1      664.32      708.06     28.96 o 
  -1  28   1     1659.42     1623.32     51.72 o 
   0  28   1     1725.27     1618.19     35.50 o 
   1  28   1      126.36      169.92     17.89 o 
   2  28   1        3.83       44.55     17.18 o 
   3  28   1      520.62      516.95     38.86 o 
   4  28   1       13.62       69.61     24.11 o 
   5  28   1        6.45       -6.95     25.28 o 
   6  28   1       23.82       33.36     28.60 o 
  -6  29   1        2.86       20.08     33.35 o 
  -5  29   1       59.89      142.60     32.11 o 
  -4  29   1       33.44       47.08     27.12 o 
  -3  29   1       73.99       45.24     26.41 o 
  -2  29   1      362.62      327.29     23.85 o 
  -1  29   1       99.04       94.37     19.07 o 
   0  29   1       20.22       39.71     18.24 o 
   1  29   1      128.66      151.42     17.98 o 
   2  29   1        9.79        2.22     17.34 o 
   3  29   1      235.78      194.29     25.90 o 
   4  29   1       47.14       70.67     22.74 o 
   5  29   1        4.36      -17.19     26.75 o 
   6  29   1       11.25      -11.47     27.61 o 
  -5  30   1       89.83      107.38     50.06 o 
  -4  30   1       36.98       77.37     34.88 o 
  -3  30   1      104.14       85.23     31.98 o 
  -2  30   1        1.37       -0.67     17.38 o 
  -1  30   1      172.65      193.35     21.30 o 
   0  30   1      116.17      112.84     19.40 o 
   1  30   1       38.67       10.72     15.16 o 
   2  30   1       37.55       59.83     19.20 o 
   3  30   1        4.44       32.93     22.67 o 
   4  30   1        0.31       -4.37     25.92 o 
   5  30   1       37.16       80.59     30.66 o 
  -5  31   1      120.34       66.06     46.40 o 
  -4  31   1       57.93       39.48     32.29 o 
  -3  31   1      214.28      245.83     41.27 o 
  -2  31   1       87.42      119.04     34.56 o 
  -1  31   1      269.24      284.86     27.38 o 
   0  31   1        5.56        7.15     17.14 o 
   1  31   1       12.18      -16.47     16.47 o 
   2  31   1      679.84      618.15     39.04 o 
   3  31   1       18.68       27.61     22.02 o 
   4  31   1       39.18      107.28     29.80 o 
   5  31   1      101.73       71.39     29.56 o 
  -4  32   1        4.92        7.04     29.38 o 
  -3  32   1        3.06       24.85     25.68 o 
  -2  32   1       16.25      -16.55     26.50 o 
  -1  32   1       23.28       43.86     19.35 o 
   0  32   1        6.00       20.19     17.97 o 
   1  32   1      168.97      188.86     24.00 o 
   2  32   1      159.11      171.28     26.30 o 
   3  32   1       89.27       59.89     27.90 o 
   4  32   1      291.68      260.11     35.19 o 
  -3  33   1      392.81      412.25     44.91 o 
  -2  33   1       25.37       29.95     41.72 o 
  -1  33   1      139.56      101.80     23.56 o 
   0  33   1       16.83        1.83     18.82 o 
   1  33   1        4.45       30.13     21.84 o 
   2  33   1        7.51       41.99     21.85 o 
   3  33   1        0.33      -18.52     40.04 o 
  -2  34   1       43.72       91.20     30.50 o 
  -1  34   1       18.11       40.39     23.46 o 
   0  34   1       44.89        9.83     20.66 o 
   1  34   1       35.06       66.11     24.29 o 
   2  34   1      232.45      234.22     41.78 o 
  -1  35   1       94.87       69.25     39.08 o 
   0  35   1       15.14       40.38     30.80 o 
   1  35   1        0.19       77.53     67.21 o 
 -11   0   2      188.42      185.70     58.88 o 
 -10   0   2      571.32      606.65     38.42 o 
  -9   0   2        9.44       37.91     22.71 o 
  -8   0   2        5.07        9.31     19.68 o 
  -7   0   2       12.52       20.75     18.29 o 
  -6   0   2      644.53      745.23     30.05 o 
  -5   0   2    15196.57    15837.27    123.34 o 
  -4   0   2       58.67       41.51     12.70 o 
  -3   0   2     2135.43     2076.94     33.61 o 
  -2   0   2    12292.20    11736.89     98.55 o 
  -1   0   2     7324.95     9019.33    189.62 o 
   2   0   2    18690.15    18548.55    155.39 o 
   3   0   2     2049.48     1957.02     29.06 o 
   4   0   2       13.08        3.24     13.82 o 
   5   0   2      372.75      848.66     28.42 o 
   6   0   2     1051.01     1102.18     33.89 o 
   7   0   2      101.03       94.19     19.15 o 
   8   0   2        0.13        6.19     18.03 o 
   9   0   2      551.07      444.79     88.34 o 
  10   0   2      656.34      729.24     90.43 o 
 -10   1   2       57.16       37.09     18.74 o 
  -9   1   2       26.73       52.58     16.15 o 
  -8   1   2        8.98       29.96     14.70 o 
  -7   1   2       17.51       16.48     12.57 o 
  -6   1   2      120.64      157.94     13.70 o 
  -5   1   2     1723.63     1783.33     28.77 o 
  -4   1   2      359.10      325.01     13.18 o 
  -3   1   2       88.82      149.05      9.60 o 
  -2   1   2     7389.23     7163.83     41.21 o 
  -1   1   2    18589.30    17815.44     87.14 o 
   0   1   2    10331.40     9876.92     95.76 o 
   2   1   2     6112.46     5744.51     48.73 o 
   3   1   2     1506.65     1478.31     18.95 o 
   4   1   2        0.00       13.31      7.61 o 
   5   1   2     1306.51     1327.30     31.62 o 
   6   1   2      941.50     1050.02     23.36 o 
   7   1   2      688.96      658.88     28.56 o 
   8   1   2      548.80      581.97     27.23 o 
   9   1   2      268.13      201.05     35.32 o 
  10   1   2       43.71       20.12     31.19 o 
 -10   2   2       24.20       39.00     18.45 o 
  -9   2   2      231.00      259.10     20.36 o 
  -8   2   2       18.24       11.47     14.29 o 
  -7   2   2      432.61      424.47     19.27 o 
  -6   2   2      869.74      899.76     23.32 o 
  -5   2   2       50.49       57.55     10.69 o 
  -4   2   2      143.78      172.22     11.08 o 
  -3   2   2    10033.00    10000.45     55.76 o 
  -2   2   2     1991.29     1973.78     20.45 o 
  -1   2   2      774.11      753.09     23.46 o 
   0   2   2    11332.59    10773.40     83.97 o 
   1   2   2      637.71      637.57     25.29 o 
   2   2   2     1758.46     1588.71     25.32 o 
   3   2   2     2785.51     3053.39     30.42 o 
   4   2   2      530.02      535.26     14.75 o 
   5   2   2       15.24       17.64      9.01 o 
   6   2   2      520.41      568.61     19.95 o 
   7   2   2      116.97      103.31     14.14 o 
   8   2   2        0.03       -7.87     17.33 o 
   9   2   2      420.66      388.39     40.15 o 
  10   2   2       15.73       53.66     33.73 o 
 -10   3   2      203.47      215.08     25.10 o 
  -9   3   2      154.18      152.53     18.41 o 
  -8   3   2        2.15       14.64     13.96 o 
  -7   3   2      166.72      274.41     17.24 o 
  -6   3   2      973.19     1003.57     24.28 o 
  -5   3   2       54.44       45.89     10.23 o 
  -4   3   2     1557.87     1606.29     23.63 o 
  -3   3   2     3797.40     3862.96     31.77 o 
  -2   3   2     4472.30     4390.96     32.01 o 
  -1   3   2    11131.53    10457.92     64.31 o 
   0   3   2     2512.16     2760.24     23.70 o 
   1   3   2     6607.10     6671.82     52.95 o 
   2   3   2     4080.94     3927.69     36.30 o 
   3   3   2     6119.10     5974.94     47.84 o 
   4   3   2     1583.81     1598.88     28.09 o 
   5   3   2       59.86       42.41      9.55 o 
   6   3   2      693.96      714.44     22.49 o 
   7   3   2     2243.12     2135.49     34.91 o 
   8   3   2      183.30      180.58     22.79 o 
   9   3   2       40.33       33.60     22.89 o 
  10   3   2        2.41      -19.80     50.13 o 
 -10   4   2        1.28        4.82     19.08 o 
  -9   4   2       40.60       33.45     15.93 o 
  -8   4   2        8.82      -13.01     13.01 o 
  -7   4   2      519.98      562.25     21.53 o 
  -6   4   2      104.17      115.56     12.73 o 
  -5   4   2     1162.07     1139.59     23.19 o 
  -4   4   2      295.67      312.53     12.81 o 
  -3   4   2      149.18      211.05     15.29 o 
  -2   4   2        6.86        0.06      6.51 o 
  -1   4   2     1026.45      951.88     24.11 o 
   0   4   2     2233.75     2163.21     25.05 o 
   1   4   2       18.88       44.93      8.45 o 
   2   4   2        0.02       -2.74     11.05 o 
   3   4   2     1572.52     1480.20     32.49 o 
   4   4   2       77.10       93.73      9.76 o 
   5   4   2       65.20       66.88      9.74 o 
   6   4   2       24.26       13.84     10.18 o 
   7   4   2     1044.29     1056.00     30.23 o 
   8   4   2       17.78       20.77     18.23 o 
   9   4   2        1.16      -18.99     18.99 o 
  10   4   2       15.70        7.99     31.09 o 
 -10   5   2      356.38      406.93     29.14 o 
  -9   5   2      176.24      150.50     19.69 o 
  -8   5   2       70.60       67.24     14.92 o 
  -7   5   2      858.90      850.93     24.82 o 
  -6   5   2      548.08      535.67     18.83 o 
  -5   5   2     1754.52     1659.34     26.31 o 
  -4   5   2     2389.66     2320.03     27.57 o 
  -3   5   2      184.97      405.99     13.44 o 
  -2   5   2       22.32      123.91      9.28 o 
  -1   5   2      465.43      531.64     19.53 o 
   0   5   2     1239.86     1300.23     17.81 o 
   1   5   2     2740.16     2610.05     28.28 o 
   2   5   2     3034.52     2800.68     30.62 o 
   3   5   2     6757.21     6385.75     65.38 o 
   4   5   2      448.06      552.28     17.78 o 
   5   5   2        3.06       70.69      9.29 o 
   6   5   2       23.12       37.62     11.73 o 
   7   5   2     1042.44      997.62     35.27 o 
   8   5   2      263.92      260.40     24.97 o 
   9   5   2       32.87       64.50     21.10 o 
  10   5   2       49.56       51.39     30.96 o 
 -10   6   2       62.28       77.45     21.48 o 
  -9   6   2     1133.73     1203.26     35.39 o 
  -8   6   2       64.80       47.82     14.44 o 
  -7   6   2     1166.62     1231.15     33.73 o 
  -6   6   2       83.10       92.51     15.03 o 
  -5   6   2     2167.22     2127.51     30.34 o 
  -4   6   2     5359.89     5226.60     44.23 o 
  -3   6   2     1704.02     1710.00     24.18 o 
  -2   6   2      306.49      351.04     18.06 o 
  -1   6   2     2820.19     2736.21     38.32 o 
   0   6   2     7900.76     7814.65     47.57 o 
   1   6   2     1265.96     1248.84     19.22 o 
   2   6   2      493.17      547.67     18.90 o 
   3   6   2     1840.79     1850.86     36.65 o 
   4   6   2     2090.83     2127.06     48.49 o 
   5   6   2      389.21      527.60     16.80 o 
   6   6   2      217.70      234.08     17.23 o 
   7   6   2      203.51      245.43     22.10 o 
   8   6   2      293.05      305.68     33.31 o 
   9   6   2      465.97      533.44     32.54 o 
  10   6   2       30.58       37.21     30.88 o 
 -10   7   2        3.44      -11.45     29.38 o 
  -9   7   2        8.77       42.87     19.21 o 
  -8   7   2       47.33       65.41     14.77 o 
  -7   7   2       36.18       29.23     13.17 o 
  -6   7   2       19.80       14.42     10.79 o 
  -5   7   2       68.87       83.93     11.62 o 
  -4   7   2     1007.59      987.34     20.94 o 
  -3   7   2       70.64      121.70     19.20 o 
  -2   7   2     1227.45     1216.90     26.17 o 
  -1   7   2      915.41      873.54     24.71 o 
   0   7   2     2688.55     2821.63     28.14 o 
   1   7   2     1796.90     1767.96     21.17 o 
   2   7   2      356.54      427.37     14.83 o 
   3   7   2      990.73     1073.15     30.57 o 
   4   7   2      187.84      217.77     20.93 o 
   5   7   2      605.92      576.22     49.48 o 
   6   7   2       21.75        9.66     14.20 o 
   7   7   2       96.61       99.98     18.49 o 
   8   7   2      112.16      114.29     21.94 o 
   9   7   2     1141.05     1023.26     56.93 o 
  10   7   2       57.21       50.11     31.41 o 
 -10   8   2       90.91      105.08     27.53 o 
  -9   8   2      423.40      392.50     29.87 o 
  -8   8   2       12.78        9.84     15.92 o 
  -7   8   2       22.67       37.40     15.68 o 
  -6   8   2        9.38       43.38     12.70 o 
  -5   8   2       75.25       94.40     13.61 o 
  -4   8   2       61.42       70.85     15.88 o 
  -3   8   2     3098.77     3078.10     32.17 o 
  -2   8   2      292.10      270.64     17.82 o 
  -1   8   2     1738.91     1785.41     38.30 o 
   0   8   2      411.95      382.56     11.43 o 
   1   8   2     2608.84     2453.93     23.81 o 
   2   8   2        1.86       16.07      8.99 o 
   3   8   2      236.84      365.30     20.72 o 
   4   8   2      309.26      334.61     22.08 o 
   5   8   2      181.02      194.31     21.22 o 
   6   8   2      798.15      812.17     32.12 o 
   7   8   2       59.69       45.37     17.51 o 
   8   8   2      109.79       94.11     22.07 o 
   9   8   2       80.13       99.95     25.97 o 
  10   8   2      285.74      292.90     30.18 o 
 -10   9   2        6.50       68.88     27.21 o 
  -9   9   2      408.56      423.40     30.47 o 
  -8   9   2       87.89      106.29     27.52 o 
  -7   9   2     2146.98     2105.90     41.95 o 
  -6   9   2      120.60      160.07     16.84 o 
  -5   9   2      360.19      314.08     22.21 o 
  -4   9   2       29.17       39.43     11.26 o 
  -3   9   2      962.19      954.17     23.95 o 
  -2   9   2      507.31      552.28     33.35 o 
  -1   9   2     5659.23     5584.99     47.90 o 
   0   9   2      260.67      242.21     10.03 o 
   1   9   2      136.50      360.22     11.48 o 
   2   9   2     3399.17     3478.70     36.91 o 
   3   9   2       10.91       43.77     13.98 o 
   4   9   2      120.98       96.92     17.22 o 
   5   9   2      183.79      234.82     22.53 o 
   6   9   2      911.25      857.39     29.37 o 
   7   9   2      178.11      276.47     23.09 o 
   8   9   2      276.84      335.33     25.59 o 
   9   9   2      139.66      174.98     26.31 o 
  10   9   2      383.63      346.63     32.20 o 
 -10  10   2       23.73       47.81     25.74 o 
  -9  10   2       81.48       71.13     26.76 o 
  -8  10   2        0.17       27.18     27.76 o 
  -7  10   2       33.92       62.83     16.52 o 
  -6  10   2      242.55      261.69     19.00 o 
  -5  10   2       60.47       82.03     13.43 o 
  -4  10   2       25.61       43.18     10.46 o 
  -3  10   2      898.34      925.81     31.37 o 
  -2  10   2       81.02      156.82     16.29 o 
  -1  10   2     1663.28     1734.67     27.79 o 
   0  10   2      797.02      841.46     16.49 o 
   1  10   2     2261.15     2219.87     24.30 o 
   2  10   2     2132.30     2170.95     40.39 o 
   3  10   2      431.62      480.16     23.38 o 
   4  10   2      311.56      386.41     32.25 o 
   5  10   2      137.71      176.48     30.47 o 
   6  10   2      311.00      258.88     26.09 o 
   7  10   2      448.36      416.04     29.97 o 
   8  10   2      572.52      548.43     29.67 o 
   9  10   2       14.28       29.09     21.52 o 
  10  10   2      367.19      441.65     38.98 o 
 -10  11   2        5.28      -27.92     27.92 o 
  -9  11   2       93.12      113.93     29.24 o 
  -8  11   2      227.85      221.52     24.77 o 
  -7  11   2      310.43      291.55     22.92 o 
  -6  11   2      284.75      312.87     20.21 o 
  -5  11   2      111.85      115.78     14.59 o 
  -4  11   2      697.03      665.22     19.86 o 
  -3  11   2      307.22      396.24     30.72 o 
  -2  11   2      441.67      537.20     29.21 o 
  -1  11   2      747.81      747.59     15.98 o 
   0  11   2      634.31      579.74     14.77 o 
   1  11   2      773.17      764.88     16.81 o 
   2  11   2     2745.35     2850.11     28.68 o 
   3  11   2     2215.82     2233.90     44.36 o 
   4  11   2     1211.73     1207.52     37.48 o 
   5  11   2      704.51      690.04     32.10 o 
   6  11   2      774.10      772.25     36.76 o 
   7  11   2      171.47      171.78     21.45 o 
   8  11   2      121.58      149.33     22.00 o 
   9  11   2      173.65      178.83     26.47 o 
  10  11   2       84.10       92.91     44.96 o 
 -10  12   2      187.69      226.92     34.25 o 
  -9  12   2      266.43      285.63     34.53 o 
  -8  12   2      116.09      135.70     27.15 o 
  -7  12   2      305.83      313.62     22.05 o 
  -6  12   2      276.23      318.40     20.36 o 
  -5  12   2      954.77      959.68     23.59 o 
  -4  12   2       29.21       22.15     13.78 o 
  -3  12   2        5.38       -7.09      9.46 o 
  -2  12   2       82.83      155.54     16.95 o 
  -1  12   2       13.79       21.42      7.67 o 
   0  12   2       78.27       49.74      8.29 o 
   1  12   2      475.25      402.13     13.23 o 
   2  12   2     1792.32     1827.44     24.38 o 
   3  12   2        9.92       20.13     14.16 o 
   4  12   2      315.38      331.93     23.73 o 
   5  12   2       10.28       45.15     18.69 o 
   6  12   2       42.06       34.53     21.02 o 
   7  12   2       34.42       47.71     19.19 o 
   8  12   2       61.88       73.15     20.23 o 
   9  12   2      123.74      114.95     25.45 o 
  10  12   2       14.29        0.97     22.33 o 
 -10  13   2       55.38       68.99     31.19 o 
  -9  13   2       50.12       56.85     28.01 o 
  -8  13   2       77.69      120.91     28.14 o 
  -7  13   2        0.18       21.92     17.14 o 
  -6  13   2       63.54       74.30     19.00 o 
  -5  13   2      187.08      203.92     15.23 o 
  -4  13   2       96.90       81.77     18.52 o 
  -3  13   2        0.03       -9.46      9.46 o 
  -2  13   2        2.68        7.98     14.62 o 
  -1  13   2     2033.72     2273.01     26.14 o 
   0  13   2     1580.75     1600.23     30.56 o 
   1  13   2     5906.53     6245.61     45.48 o 
   2  13   2      257.27      257.35     16.39 o 
   3  13   2        2.96       30.46     15.21 o 
   4  13   2      402.32      436.41     26.29 o 
   5  13   2      165.44      181.49     23.90 o 
   6  13   2      400.85      378.17     30.19 o 
   7  13   2      616.90      568.58     29.00 o 
   8  13   2     1260.83     1193.03     39.80 o 
   9  13   2       91.62      100.09     22.47 o 
  10  13   2       47.27       21.70     30.53 o 
 -10  14   2       27.17       29.61     28.90 o 
  -9  14   2        0.69        2.92     25.83 o 
  -8  14   2        0.35       -3.90     22.90 o 
  -7  14   2        9.19        8.02     22.74 o 
  -6  14   2     1421.19     1394.89     38.54 o 
  -5  14   2       14.90       27.17     11.57 o 
  -4  14   2     1991.24     1887.37     47.79 o 
  -3  14   2       96.91      133.39     23.26 o 
  -2  14   2        1.81       13.03     11.18 o 
  -1  14   2      106.96      184.96     10.96 o 
   0  14   2      107.53      152.57     11.25 o 
   1  14   2     2358.89     2311.06     28.51 o 
   2  14   2      102.70      139.52     11.37 o 
   3  14   2      294.80      331.23     21.72 o 
   4  14   2      282.57      336.13     25.05 o 
   5  14   2       56.21       27.01     19.41 o 
   6  14   2      189.90      208.97     27.14 o 
   7  14   2     1261.06     1216.91     37.92 o 
   8  14   2        2.16       -1.27     17.72 o 
   9  14   2      232.47      230.28     26.65 o 
  10  14   2      872.03      859.55     52.11 o 
  -9  15   2       24.85      -25.27     25.27 o 
  -8  15   2       74.79      117.42     28.81 o 
  -7  15   2        0.18       80.58     25.67 o 
  -6  15   2     2815.73     2691.70     47.60 o 
  -5  15   2       96.67       86.52     14.35 o 
  -4  15   2      337.52      347.93     19.85 o 
  -3  15   2       51.68       53.54     14.66 o 
  -2  15   2       41.60       37.89     10.38 o 
  -1  15   2      390.77      443.13     14.94 o 
   0  15   2     5979.24     6281.60     63.54 o 
   1  15   2      253.86      292.87     13.76 o 
   2  15   2      262.65      231.75     14.96 o 
   3  15   2      449.58      489.38     17.89 o 
   4  15   2       27.06       10.10     16.82 o 
   5  15   2        0.63      -18.85     18.85 o 
   6  15   2       97.08      204.04     35.78 o 
   7  15   2     1295.14     1288.82     78.38 o 
   8  15   2      497.00      415.22     28.70 o 
   9  15   2      328.53      289.66     27.89 o 
  -9  16   2      223.58      238.71     35.60 o 
  -8  16   2       21.21       26.26     24.38 o 
  -7  16   2       94.82       84.07     25.93 o 
  -6  16   2     1029.67      995.59     27.36 o 
  -5  16   2      503.08      481.34     21.73 o 
  -4  16   2       45.73       68.53     14.71 o 
  -3  16   2      376.14      347.81     17.31 o 
  -2  16   2       20.10       37.63      9.72 o 
  -1  16   2        0.59        2.00      8.35 o 
   0  16   2      562.01      624.85     17.92 o 
   1  16   2      583.50      606.60     17.50 o 
   2  16   2      789.42      854.58     31.75 o 
   3  16   2      156.23      217.35     14.75 o 
   4  16   2      100.58      117.53     21.01 o 
   5  16   2      255.02      310.62     28.46 o 
   6  16   2        7.89       22.80     21.91 o 
   7  16   2        3.09      -26.50     26.50 o 
   8  16   2      239.83      233.64     25.23 o 
   9  16   2        9.19       37.70     20.90 o 
  -9  17   2       10.92       -1.09     32.60 o 
  -8  17   2        2.20       19.29     25.14 o 
  -7  17   2        0.02       -4.91     22.19 o 
  -6  17   2        2.02       25.78     22.56 o 
  -5  17   2      546.84      567.29     36.26 o 
  -4  17   2       12.74        9.66     13.59 o 
  -3  17   2      333.21      325.76     17.88 o 
  -2  17   2     3106.84     2965.00     35.97 o 
  -1  17   2      366.68      369.91     14.91 o 
   0  17   2        3.58       -6.13      9.18 o 
   1  17   2      199.18      168.67     12.40 o 
   2  17   2        3.72      130.69     19.09 o 
   3  17   2       61.62       79.25     10.97 o 
   4  17   2        0.05        3.48     17.67 o 
   5  17   2      210.54      272.78     28.25 o 
   6  17   2       62.04       40.68     23.42 o 
   7  17   2      149.82       95.87     26.38 o 
   8  17   2        3.59      -10.40     25.02 o 
   9  17   2       30.83       12.54     23.55 o 
  -9  18   2       21.12       77.01     29.71 o 
  -8  18   2      205.52      230.53     34.33 o 
  -7  18   2      823.85      822.86     45.34 o 
  -6  18   2        8.06      -21.15     21.15 o 
  -5  18   2       27.83       16.05     21.89 o 
  -4  18   2       73.17       80.24     14.32 o 
  -3  18   2       97.21       92.65     14.13 o 
  -2  18   2      189.06      217.79     14.35 o 
  -1  18   2      139.63      134.79     12.50 o 
   0  18   2      271.68      232.31     13.89 o 
   1  18   2      108.14       83.31     11.63 o 
   2  18   2      866.56      822.33     22.59 o 
   3  18   2        0.00        7.29     10.25 o 
   4  18   2       19.14       42.24     18.31 o 
   5  18   2        4.05       14.92     21.41 o 
   6  18   2        5.67      -21.40     21.40 o 
   7  18   2       32.56       30.95     24.28 o 
   8  18   2       48.43       47.05     20.20 o 
   9  18   2      307.64      271.68     30.61 o 
  -9  19   2      219.34      180.23     44.40 o 
  -8  19   2      143.81      139.98     31.90 o 
  -7  19   2        0.43      -22.61     23.23 o 
  -6  19   2        9.38       -1.43     29.66 o 
  -5  19   2       43.78        7.99     21.52 o 
  -4  19   2      350.65      333.02     24.97 o 
  -3  19   2       90.60      102.75     14.67 o 
  -2  19   2     1090.86     1119.61     25.71 o 
  -1  19   2      528.19      504.96     17.72 o 
   0  19   2       37.20       72.37     11.54 o 
   1  19   2      105.95      139.63     12.96 o 
   2  19   2     1507.20     1625.19     30.19 o 
   3  19   2      241.43      227.85     14.86 o 
   4  19   2      180.72      170.76     21.54 o 
   5  19   2        3.78        2.88     18.27 o 
   6  19   2       23.04        0.67     33.65 o 
   7  19   2       71.66       89.92     28.11 o 
   8  19   2        1.27       -1.28     19.22 o 
   9  19   2       84.59       83.14     24.20 o 
  -8  20   2       37.85       58.74     28.25 o 
  -7  20   2        3.37       30.09     25.14 o 
  -6  20   2       41.18       35.92     24.37 o 
  -5  20   2      569.91      567.26     37.09 o 
  -4  20   2       22.66       -2.67     16.90 o 
  -3  20   2       56.81       57.01     14.39 o 
  -2  20   2      409.41      387.39     17.79 o 
  -1  20   2      407.09      411.00     17.33 o 
   0  20   2      938.27      976.97     24.24 o 
   1  20   2      410.77      438.21     29.92 o 
   2  20   2      188.32      231.37     15.34 o 
   3  20   2       31.82       17.76     16.34 o 
   4  20   2        1.41      -21.82     21.82 o 
   5  20   2      230.32      243.35     25.20 o 
   6  20   2       39.93       50.09     24.50 o 
   7  20   2      385.98      427.65     45.93 o 
   8  20   2      373.75      333.05     28.90 o 
  -8  21   2       10.80       -1.78     25.39 o 
  -7  21   2       81.89       68.54     27.75 o 
  -6  21   2       21.26       21.82     26.11 o 
  -5  21   2      509.57      448.83     29.45 o 
  -4  21   2      222.16      243.75     24.39 o 
  -3  21   2      421.23      410.83     26.71 o 
  -2  21   2      970.88      983.58     28.87 o 
  -1  21   2       56.87       90.33     12.74 o 
   0  21   2      571.26      625.39     20.77 o 
   1  21   2      612.94      661.32     22.77 o 
   2  21   2       30.56       63.82     12.75 o 
   3  21   2       96.27       74.19     18.84 o 
   4  21   2      346.52      364.74     26.96 o 
   5  21   2        0.40       12.36     21.68 o 
   6  21   2        0.01      -16.43     18.31 o 
   7  21   2       42.38       52.94     26.98 o 
   8  21   2      299.26      370.47     39.16 o 
  -8  22   2       19.11       -2.58     33.90 o 
  -7  22   2       11.91        6.06     26.48 o 
  -6  22   2       32.34       -4.04     37.67 o 
  -5  22   2       95.38       63.12     20.30 o 
  -4  22   2      139.94      108.12     21.53 o 
  -3  22   2       27.55       82.95     22.17 o 
  -2  22   2     1044.94     1010.09     26.98 o 
  -1  22   2      659.20      629.06     25.75 o 
   0  22   2      140.00      160.52     16.89 o 
   1  22   2      121.91      154.03     18.11 o 
   2  22   2      524.49      549.58     20.61 o 
   3  22   2     1568.84     1582.04     44.01 o 
   4  22   2       43.86       41.22     19.63 o 
   5  22   2       46.26       35.09     19.54 o 
   6  22   2       71.47       82.64     22.56 o 
   7  22   2       17.57       19.98     27.76 o 
   8  22   2      117.13      158.39     38.20 o 
  -8  23   2       65.39       63.76     31.32 o 
  -7  23   2        2.02       25.30     29.73 o 
  -6  23   2       14.02       -0.37     25.93 o 
  -5  23   2      449.15      463.33     36.94 o 
  -4  23   2       25.42       15.41     18.49 o 
  -3  23   2      448.88      464.89     29.30 o 
  -2  23   2      511.48      490.53     25.10 o 
  -1  23   2     1728.57     1651.03     31.85 o 
   0  23   2      135.29      173.16     15.83 o 
   1  23   2      238.79      345.91     18.50 o 
   2  23   2        0.38       18.29     12.88 o 
   3  23   2      578.56      553.65     34.75 o 
   4  23   2       22.79       54.99     20.04 o 
   5  23   2      355.57      354.67     34.01 o 
   6  23   2       23.76       -0.89     19.97 o 
   7  23   2        2.45       17.44     21.51 o 
   8  23   2       13.25       61.55     25.07 o 
  -7  24   2      388.69      385.35     59.22 o 
  -6  24   2       55.89        8.25     25.79 o 
  -5  24   2      800.48      668.04     42.08 o 
  -4  24   2      477.57      390.84     28.72 o 
  -3  24   2      110.47      117.20     22.30 o 
  -2  24   2      982.87      972.39     38.40 o 
  -1  24   2       62.93      103.05     14.99 o 
   0  24   2     6025.77     6028.19     58.56 o 
   1  24   2      931.57      973.18     27.16 o 
   2  24   2     1501.85     1518.78     32.09 o 
   3  24   2       30.16       52.39     19.21 o 
   4  24   2      416.16      397.19     29.00 o 
   5  24   2      155.53      149.30     31.66 o 
   6  24   2        8.56       34.13     22.10 o 
   7  24   2        6.35      -18.76     21.54 o 
  -7  25   2        1.09        9.82     28.52 o 
  -6  25   2      436.11      385.51     39.39 o 
  -5  25   2       40.21       48.43     28.49 o 
  -4  25   2       34.22       30.78     21.07 o 
  -3  25   2      128.93      177.72     24.82 o 
  -2  25   2     1457.93     1336.79     37.56 o 
  -1  25   2      124.13      212.43     19.66 o 
   0  25   2     4339.28     4452.15     51.52 o 
   1  25   2     1903.83     1670.93     33.82 o 
   2  25   2      285.40      321.21     24.36 o 
   3  25   2      690.10      641.63     32.63 o 
   4  25   2      769.30      638.63     33.62 o 
   5  25   2        0.24       -4.08     19.87 o 
   6  25   2       34.35       52.80     23.39 o 
   7  25   2       22.88        4.10     23.14 o 
  -7  26   2        2.10       22.72     28.79 o 
  -6  26   2        4.55       40.92     28.69 o 
  -5  26   2       18.76       -9.19     26.58 o 
  -4  26   2       42.20       59.03     33.06 o 
  -3  26   2     1090.36      966.93     40.00 o 
  -2  26   2       75.58       97.38     24.34 o 
  -1  26   2        2.19       26.71     15.28 o 
   0  26   2      323.46      366.63     20.19 o 
   1  26   2     1079.31     1094.56     29.28 o 
   2  26   2      352.81      353.27     24.55 o 
   3  26   2      106.90      130.62     22.41 o 
   4  26   2      171.80      171.32     24.60 o 
   5  26   2      438.39      288.69     29.77 o 
   6  26   2        8.56      -25.54     25.54 o 
   7  26   2       23.22       -7.95     23.07 o 
  -6  27   2       88.23       86.85     30.78 o 
  -5  27   2       64.79       84.38     29.60 o 
  -4  27   2        7.02       14.59     29.17 o 
  -3  27   2      108.11       81.63     41.84 o 
  -2  27   2     4016.44     3774.33     72.72 o 
  -1  27   2      457.30      449.40     24.65 o 
   0  27   2      600.67      664.50     27.73 o 
   1  27   2        5.76       -0.22     13.35 o 
   2  27   2      196.32      345.51     25.03 o 
   3  27   2       84.09       76.16     21.55 o 
   4  27   2      903.44      809.24     38.23 o 
   5  27   2       99.56      118.01     25.31 o 
   6  27   2       14.83      -19.80     21.36 o 
  -6  28   2        5.17      -34.74     34.74 o 
  -5  28   2      375.53      359.05     47.63 o 
  -4  28   2       79.18       47.83     28.21 o 
  -3  28   2       44.13       24.53     22.04 o 
  -2  28   2        1.36       16.77     27.36 o 
  -1  28   2        7.34       42.66     16.22 o 
   0  28   2      223.57      265.99     21.64 o 
   1  28   2      406.44      422.95     22.34 o 
   2  28   2      276.95      301.00     31.21 o 
   3  28   2      157.17      140.39     24.56 o 
   4  28   2       35.62       32.40     21.63 o 
   5  28   2        6.54       19.62     21.46 o 
   6  28   2       41.51       40.73     24.17 o 
  -6  29   2       64.04       85.73     33.84 o 
  -5  29   2       12.72      -19.26     26.92 o 
  -4  29   2        3.34       22.95     26.71 o 
  -3  29   2        0.22      -20.49     20.49 o 
  -2  29   2        8.23        6.05     24.65 o 
  -1  29   2        5.35       14.54     18.52 o 
   0  29   2      700.17      767.76     30.39 o 
   1  29   2        0.21      -18.15     18.15 o 
   2  29   2      117.57       95.61     23.60 o 
   3  29   2       12.36       24.07     20.95 o 
   4  29   2      230.28      213.36     27.33 o 
   5  29   2       26.49       31.50     22.72 o 
   6  29   2       91.36       83.17     31.35 o 
  -5  30   2      111.31      192.99     35.74 o 
  -4  30   2       12.37       17.69     27.17 o 
  -3  30   2       42.83       63.61     28.29 o 
  -2  30   2       65.14       91.68     24.57 o 
  -1  30   2       31.77       22.85     20.29 o 
   0  30   2      808.60      830.77     31.88 o 
   1  30   2      380.56      410.09     31.30 o 
   2  30   2      170.34      124.79     30.90 o 
   3  30   2       31.82       49.68     22.14 o 
   4  30   2      315.98      296.03     30.51 o 
   5  30   2       72.21       51.63     29.90 o 
  -4  31   2       77.87      116.79     32.12 o 
  -3  31   2        3.96      -15.93     25.21 o 
  -2  31   2       91.58       83.86     25.85 o 
  -1  31   2       13.89       26.28     21.29 o 
   0  31   2       83.97      115.83     20.43 o 
   1  31   2       17.40       13.04     26.87 o 
   2  31   2       28.90       -1.46     24.16 o 
   3  31   2       11.23       -2.45     21.34 o 
   4  31   2      814.08      913.95     43.29 o 
  -4  32   2       48.65        8.64     28.80 o 
  -3  32   2       27.02       42.16     28.23 o 
  -2  32   2        7.64        7.94     22.12 o 
  -1  32   2      286.57      216.48     26.71 o 
   0  32   2       95.88       57.23     22.78 o 
   1  32   2        7.45       24.54     22.91 o 
   2  32   2       34.41      -14.08     24.17 o 
   3  32   2       38.57       25.53     22.70 o 
   4  32   2      185.07      212.54     29.81 o 
  -3  33   2      196.13      292.82     36.22 o 
  -2  33   2      222.39      289.35     54.13 o 
  -1  33   2       91.78       93.86     24.77 o 
   0  33   2       75.61      101.34     28.21 o 
   1  33   2        4.43       -4.34     22.41 o 
   2  33   2        1.20       33.46     26.69 o 
   3  33   2      423.83      423.69     39.86 o 
  -2  34   2        6.02       -9.13     34.73 o 
  -1  34   2      195.62      263.28     31.18 o 
   0  34   2        3.83        9.65     37.80 o 
   1  34   2       20.02       52.77     28.89 o 
   2  34   2       39.19       26.22     44.32 o 
 -10   1   3      135.45      101.48     19.38 o 
  -9   1   3      313.51      296.67     21.20 o 
  -8   1   3        0.00      -13.57     13.57 o 
  -7   1   3       16.76       33.68     15.50 o 
  -6   1   3      154.92      142.60     14.08 o 
  -5   1   3     1501.50     1572.40     31.25 o 
  -4   1   3      114.69      327.30     18.58 o 
  -3   1   3      250.24      248.65     11.17 o 
  -2   1   3     2238.25     2180.23     23.15 o 
  -1   1   3     4733.47     4587.51     36.14 o 
   0   1   3     5891.85     5365.13     99.63 o 
   2   1   3     2775.06     2675.64     72.95 o 
   3   1   3     1382.03     1299.15     25.67 o 
   4   1   3     6089.39     6308.74     46.61 o 
   5   1   3     1366.21     1385.25     27.29 o 
   6   1   3      225.52      231.69     15.43 o 
   7   1   3       29.52       34.41     13.02 o 
   8   1   3      113.30       78.62     35.38 o 
   9   1   3      136.06      135.48     41.61 o 
  10   1   3        9.23       46.44     41.03 o 
 -10   2   3      314.39      361.19     26.39 o 
  -9   2   3       44.21       25.70     15.65 o 
  -8   2   3       64.86       92.48     16.23 o 
  -7   2   3        2.43       -5.00     14.51 o 
  -6   2   3        3.20        9.04     10.86 o 
  -5   2   3       50.09       65.91     10.71 o 
  -4   2   3     2094.84     2314.83     31.89 o 
  -3   2   3      129.64      110.05      9.42 o 
  -2   2   3       17.94       66.46      7.71 o 
  -1   2   3      466.60      453.91     15.63 o 
   0   2   3      378.40      325.54     22.85 o 
   2   2   3     1221.94     1274.35     37.50 o 
   3   2   3      201.85      176.79     13.06 o 
   4   2   3     2203.26     2302.68     27.91 o 
   5   2   3       10.41        3.31      9.46 o 
   6   2   3      147.38      144.30     13.36 o 
   7   2   3      131.27      155.61     15.39 o 
   8   2   3     1096.71      950.99     66.07 o 
   9   2   3        0.06       43.65     40.09 o 
  10   2   3      219.22      168.14     46.67 o 
 -10   3   3      129.04      144.15     23.77 o 
  -9   3   3      524.18      530.84     24.58 o 
  -8   3   3      225.99      193.59     17.91 o 
  -7   3   3       16.58       -4.16     12.38 o 
  -6   3   3       22.98       22.53     11.28 o 
  -5   3   3      944.17      987.23     22.44 o 
  -4   3   3      838.67      888.44     19.52 o 
  -3   3   3     4380.52     4490.09     35.84 o 
  -2   3   3     1889.94     1924.43     31.81 o 
  -1   3   3    14705.50    13617.72     92.75 o 
   0   3   3     3330.96     3356.64     41.49 o 
   1   3   3      402.61      712.50     36.48 o 
   2   3   3      174.33      219.39     15.70 o 
   3   3   3     3263.09     3232.13     38.30 o 
   4   3   3      349.24      377.46     17.28 o 
   5   3   3      508.63      574.00     17.18 o 
   6   3   3        1.60        7.22     10.65 o 
   7   3   3       23.09       36.24     18.15 o 
   8   3   3        4.33       25.67     17.84 o 
   9   3   3       34.61       32.57     36.82 o 
  10   3   3        6.01       -8.18     54.60 o 
 -10   4   3       86.57      107.72     25.12 o 
  -9   4   3       15.62       50.01     16.31 o 
  -8   4   3      102.38      104.11     16.02 o 
  -7   4   3        5.96      -10.41     12.19 o 
  -6   4   3      778.24      703.88     21.39 o 
  -5   4   3       81.12      117.07     11.81 o 
  -4   4   3      580.05      632.94     16.96 o 
  -3   4   3        6.97       22.83      7.93 o 
  -2   4   3     1254.65     1330.25     23.59 o 
  -1   4   3     3234.97     3304.24     34.01 o 
   0   4   3     9214.92     8810.02     73.35 o 
   1   4   3     4218.84     4204.03     49.21 o 
   2   4   3      364.37      381.98     18.56 o 
   3   4   3      660.74      717.27     28.67 o 
   4   4   3     1224.59     1143.01     26.29 o 
   5   4   3     2089.11     1910.72     37.14 o 
   6   4   3      110.07      107.22     12.31 o 
   7   4   3      233.81      203.56     20.79 o 
   8   4   3      153.59      138.31     22.42 o 
   9   4   3      310.46      235.48     43.06 o 
  10   4   3      111.41       90.06     52.32 o 
 -10   5   3        0.82       -6.37     24.91 o 
  -9   5   3       60.56       50.48     18.32 o 
  -8   5   3      159.41      117.22     16.83 o 
  -7   5   3      135.45      143.19     15.81 o 
  -6   5   3        9.22        2.30     11.08 o 
  -5   5   3      537.74      485.06     17.08 o 
  -4   5   3     3240.09     2975.40     34.97 o 
  -3   5   3      287.48      256.98     11.19 o 
  -2   5   3       53.94      195.84     18.87 o 
  -1   5   3      209.88      340.67     27.82 o 
   0   5   3       59.81       44.39      9.59 o 
   1   5   3     3249.92     3235.57     43.28 o 
   2   5   3     3697.65     3606.29     79.07 o 
   3   5   3      932.14      926.61     30.52 o 
   4   5   3       39.56      134.45     13.19 o 
   5   5   3      119.12      143.96     12.72 o 
   6   5   3        6.17        2.04     11.93 o 
   7   5   3        0.52       -8.65     16.50 o 
   8   5   3        0.32       10.70     18.35 o 
   9   5   3      339.06      296.70     40.14 o 
  10   5   3        1.74      -17.64     28.90 o 
 -10   6   3      271.51      310.37     34.74 o 
  -9   6   3      449.67      504.37     27.09 o 
  -8   6   3      137.27      143.40     17.02 o 
  -7   6   3      387.84      382.88     19.54 o 
  -6   6   3       94.07       79.56     13.01 o 
  -5   6   3      187.04      199.46     18.66 o 
  -4   6   3      326.80      395.45     19.13 o 
  -3   6   3       27.01       35.22      7.99 o 
  -2   6   3      361.99      340.22     18.96 o 
  -1   6   3     2572.04     2800.57     41.71 o 
   0   6   3      138.44      138.29     15.72 o 
   1   6   3     3374.45     3544.79     34.18 o 
   2   6   3       58.41       56.91     10.90 o 
   3   6   3      409.66      352.93     20.67 o 
   4   6   3     2543.82     2357.73     45.51 o 
   5   6   3      432.88      454.32     26.14 o 
   6   6   3      204.88      190.19     27.69 o 
   7   6   3       95.72      128.41     19.71 o 
   8   6   3       57.18       68.64     20.58 o 
   9   6   3      378.78      441.39     42.02 o 
  10   6   3      122.52      157.54     37.07 o 
 -10   7   3       57.25       74.74     27.38 o 
  -9   7   3      256.70      248.78     27.62 o 
  -8   7   3      742.40      738.45     25.61 o 
  -7   7   3      557.73      552.91     23.18 o 
  -6   7   3       24.28       44.28     12.78 o 
  -5   7   3     1033.49     1087.19     24.45 o 
  -4   7   3      230.93      286.22     13.33 o 
  -3   7   3     1585.85     1510.18     36.06 o 
  -2   7   3     1577.22     1565.74     34.29 o 
  -1   7   3       10.07       54.15     12.87 o 
   0   7   3      604.28      658.72     18.81 o 
   1   7   3      753.69      745.66     17.26 o 
   2   7   3     4710.31     4688.75     51.21 o 
   3   7   3      109.04      147.45     14.76 o 
   4   7   3     2528.62     2418.73     46.83 o 
   5   7   3      782.86      700.92     30.86 o 
   6   7   3      395.57      403.15     23.54 o 
   7   7   3       90.94       91.33     19.12 o 
   8   7   3      259.33      261.23     23.96 o 
   9   7   3       65.24       73.03     22.98 o 
  10   7   3        0.89      -16.02     35.86 o 
 -10   8   3       96.59      107.64     29.49 o 
  -9   8   3      418.98      380.53     35.24 o 
  -8   8   3       63.82      100.50     19.74 o 
  -7   8   3      467.24      510.01     23.03 o 
  -6   8   3      110.70      204.02     16.23 o 
  -5   8   3        4.57       20.74     10.71 o 
  -4   8   3      191.33      291.95     13.14 o 
  -3   8   3        3.91       25.88     13.38 o 
  -2   8   3      689.97      618.68     24.07 o 
  -1   8   3     3276.29     3467.43     61.86 o 
   0   8   3        3.68       -5.54      9.69 o 
   1   8   3      868.87      951.55     18.72 o 
   2   8   3      525.46      582.64     25.25 o 
   3   8   3       18.75       17.57      9.93 o 
   4   8   3     1786.97     1725.61     41.53 o 
   5   8   3      497.13      462.86     27.48 o 
   6   8   3     3000.63     2988.68     49.63 o 
   7   8   3      445.53      474.26     26.88 o 
   8   8   3       97.50       97.05     20.52 o 
   9   8   3      128.19      170.46     45.99 o 
  10   8   3       98.26       52.40     33.37 o 
 -10   9   3       12.95       19.34     26.27 o 
  -9   9   3      120.19      167.32     30.08 o 
  -8   9   3     1199.79     1260.11     42.79 o 
  -7   9   3     1846.47     1775.80     40.07 o 
  -6   9   3      328.22      318.97     20.54 o 
  -5   9   3      543.16      623.32     22.53 o 
  -4   9   3      412.15      390.05     17.25 o 
  -3   9   3       20.11       14.25     18.62 o 
  -2   9   3      203.81      204.92     17.55 o 
  -1   9   3     1614.63     1932.10     37.52 o 
   0   9   3      359.57      409.69     19.18 o 
   1   9   3     3214.65     2964.06     30.45 o 
   2   9   3       94.16      116.07     10.45 o 
   3   9   3      420.65      384.95     16.42 o 
   4   9   3      130.37      148.98     19.36 o 
   5   9   3     2142.00     2128.36     53.86 o 
   6   9   3     1251.98     1164.69     43.36 o 
   7   9   3      639.41      722.54     30.99 o 
   8   9   3      362.31      314.99     25.53 o 
   9   9   3        4.60        6.29     21.33 o 
  10   9   3       40.99       28.01     38.55 o 
 -10  10   3        4.96        4.90     26.67 o 
  -9  10   3        3.17       -7.37     23.00 o 
  -8  10   3     1417.93     1387.66     52.37 o 
  -7  10   3       18.99       78.14     20.89 o 
  -6  10   3      549.34      548.70     31.00 o 
  -5  10   3       47.39      135.94     14.90 o 
  -4  10   3       44.39       65.01     12.37 o 
  -3  10   3      206.34      221.32     20.02 o 
  -2  10   3      514.78      503.42     23.41 o 
  -1  10   3     2168.89     2108.24     28.69 o 
   0  10   3      422.06      362.41     12.93 o 
   1  10   3      309.01      368.46     12.63 o 
   2  10   3        0.34       24.40      8.87 o 
   3  10   3      266.18      220.06     13.24 o 
   4  10   3      369.47      365.04     24.04 o 
   5  10   3     2012.64     1890.58     47.83 o 
   6  10   3      101.96      105.14     23.29 o 
   7  10   3     1648.81     1605.50     48.42 o 
   8  10   3     1104.01     1064.51     37.97 o 
   9  10   3      419.18      425.52     41.78 o 
  10  10   3        0.00      -21.65     21.65 o 
 -10  11   3       70.20      111.28     30.93 o 
  -9  11   3       24.68      -23.16     23.16 o 
  -8  11   3      541.22      495.95     46.06 o 
  -7  11   3       75.33       78.03     22.75 o 
  -6  11   3      197.30      183.57     18.04 o 
  -5  11   3       99.34       99.71     15.34 o 
  -4  11   3      465.05      457.83     27.58 o 
  -3  11   3     3646.11     3733.19     59.10 o 
  -2  11   3       23.20       53.84     14.55 o 
  -1  11   3       51.25       64.77     10.03 o 
   0  11   3      392.68      433.61     16.66 o 
   1  11   3       63.07       68.81      9.19 o 
   2  11   3      823.82      971.59     22.23 o 
   3  11   3     1123.91     1278.22     35.86 o 
   4  11   3      331.25      361.27     25.17 o 
   5  11   3      208.65      202.94     23.40 o 
   6  11   3       52.71       63.10     22.45 o 
   7  11   3      211.49      184.75     22.30 o 
   8  11   3      410.77      396.40     28.14 o 
   9  11   3       53.76       66.81     22.12 o 
  10  11   3      193.63      205.13     30.30 o 
 -10  12   3      131.64      127.33     31.98 o 
  -9  12   3      408.90      468.70     38.86 o 
  -8  12   3     1826.61     1674.33     57.19 o 
  -7  12   3     6073.95     6038.27     81.07 o 
  -6  12   3     2280.97     2213.90     69.10 o 
  -5  12   3     2074.23     2157.04     37.67 o 
  -4  12   3       93.46      102.72     13.75 o 
  -3  12   3       10.29       32.97     16.25 o 
  -2  12   3      875.22      936.41     32.71 o 
  -1  12   3      167.58      142.99     12.43 o 
   0  12   3      768.41      819.91     17.62 o 
   1  12   3       47.71       39.67      8.88 o 
   2  12   3      860.26     1033.42     23.35 o 
   3  12   3      757.49      746.32     29.81 o 
   4  12   3      283.76      193.66     22.39 o 
   5  12   3     1342.85     1415.58     44.56 o 
   6  12   3     1314.92     1389.80     48.30 o 
   7  12   3     3372.80     3468.27     58.88 o 
   8  12   3        0.60       56.42     20.73 o 
   9  12   3      388.18      385.95     30.16 o 
  10  12   3      562.98      575.39     39.19 o 
  -9  13   3       36.63       94.10     28.55 o 
  -8  13   3      623.05      599.98     40.38 o 
  -7  13   3      734.32      719.09     34.02 o 
  -6  13   3     3112.38     2977.80     56.37 o 
  -5  13   3     1183.11     1192.32     35.81 o 
  -4  13   3      101.06      115.59     19.01 o 
  -3  13   3     2218.18     2282.69     49.05 o 
  -2  13   3      873.70     1061.80     34.72 o 
  -1  13   3        1.23       -2.09      9.77 o 
   0  13   3        9.19        0.33      7.87 o 
   1  13   3       10.11       17.27      8.83 o 
   2  13   3     1109.99     1210.60     25.18 o 
   3  13   3      978.30      991.10     39.30 o 
   4  13   3      939.40      905.01     63.31 o 
   5  13   3       48.36       77.09     21.97 o 
   6  13   3      603.67      560.47     35.31 o 
   7  13   3       99.62      106.49     37.44 o 
   8  13   3       11.17       36.85     20.65 o 
   9  13   3       58.10       51.74     21.97 o 
  -9  14   3       91.46       78.14     29.56 o 
  -8  14   3       41.05       -0.91     25.98 o 
  -7  14   3       38.78       64.38     20.92 o 
  -6  14   3     2876.06     2912.71     56.56 o 
  -5  14   3       99.17      100.29     23.26 o 
  -4  14   3      453.35      392.53     19.70 o 
  -3  14   3      179.04      149.20     20.18 o 
  -2  14   3     1595.51     1517.75     40.23 o 
  -1  14   3       56.89       41.35     11.01 o 
   0  14   3        2.93       17.40      8.71 o 
   1  14   3       71.02       78.68     10.18 o 
   2  14   3      116.37      160.44     12.01 o 
   3  14   3       92.85      140.04     14.97 o 
   4  14   3      788.78      826.70     34.50 o 
   5  14   3     1316.31     1161.96     43.30 o 
   6  14   3      474.50      521.87     35.14 o 
   7  14   3      448.95      444.89     34.62 o 
   8  14   3      277.55      271.11     26.60 o 
   9  14   3      232.47      263.00     27.99 o 
  -9  15   3       51.82       49.71     28.81 o 
  -8  15   3       23.67       47.05     27.10 o 
  -7  15   3      539.45      578.32     39.18 o 
  -6  15   3      251.63      278.38     27.36 o 
  -5  15   3     2498.36     2394.18     58.82 o 
  -4  15   3       20.07       35.43     10.31 o 
  -3  15   3      136.57      178.82     29.18 o 
  -2  15   3       44.22       47.11     16.31 o 
  -1  15   3      623.22      710.32     23.56 o 
   0  15   3      125.20      136.87     12.79 o 
   1  15   3      164.14      218.06     12.77 o 
   2  15   3      243.53      242.44     14.81 o 
   3  15   3      168.87      196.16     14.52 o 
   4  15   3      588.21      707.83     57.84 o 
   5  15   3      875.43      992.87     40.84 o 
   6  15   3        5.45       14.64     22.25 o 
   7  15   3       98.91      176.49     27.83 o 
   8  15   3       32.28       29.51     20.84 o 
   9  15   3        1.94       27.43     28.50 o 
  -9  16   3      149.74      143.46     32.23 o 
  -8  16   3     1296.18     1395.72     57.12 o 
  -7  16   3      159.69      211.04     31.08 o 
  -6  16   3       25.55       42.28     19.37 o 
  -5  16   3     1155.11     1222.27     46.38 o 
  -4  16   3      495.60      451.30     42.52 o 
  -3  16   3     1490.61     1427.90     43.77 o 
  -2  16   3      135.95      127.99     27.58 o 
  -1  16   3      795.35      852.01     20.07 o 
   0  16   3        0.00       -3.99      8.47 o 
   1  16   3      408.46      472.81     16.39 o 
   2  16   3       68.42      110.16     12.07 o 
   3  16   3      546.41      601.02     21.44 o 
   4  16   3      268.96      299.63     26.90 o 
   5  16   3      516.53      600.61     51.23 o 
   6  16   3        3.57      -20.87     20.94 o 
   7  16   3     1680.21     1664.18     75.40 o 
   8  16   3       90.76      117.88     23.32 o 
   9  16   3        5.93       13.87     20.70 o 
  -9  17   3      362.93      358.45     39.63 o 
  -8  17   3       52.41      -16.77     25.99 o 
  -7  17   3      235.86      240.65     32.35 o 
  -6  17   3       25.74       24.32     19.09 o 
  -5  17   3      116.06      137.36     26.29 o 
  -4  17   3       38.05       20.40     20.14 o 
  -3  17   3       96.44      179.39     23.64 o 
  -2  17   3     1476.68     1560.09     38.74 o 
  -1  17   3      851.73      910.29     24.94 o 
   0  17   3       23.78       14.50      9.61 o 
   1  17   3        7.82       48.22     10.68 o 
   2  17   3      283.12      355.35     16.43 o 
   3  17   3     1939.77     1795.25     41.80 o 
   4  17   3      739.86      612.73     29.51 o 
   5  17   3      680.13      734.49     41.07 o 
   6  17   3       75.62       68.43     24.01 o 
   7  17   3       81.37      140.41     29.40 o 
   8  17   3        9.71       -2.98     21.51 o 
   9  17   3       23.35       11.11     22.16 o 
  -9  18   3      658.31      722.44     60.60 o 
  -8  18   3       13.12       -0.64     26.16 o 
  -7  18   3      252.29      314.35     34.77 o 
  -6  18   3       90.90      103.77     21.64 o 
  -5  18   3      332.13      320.66     35.16 o 
  -4  18   3     1467.53     1409.16     48.20 o 
  -3  18   3      636.12      704.32     30.46 o 
  -2  18   3       15.33       19.00     15.81 o 
  -1  18   3        0.15       -6.95      9.27 o 
   0  18   3       16.91       14.21     10.08 o 
   1  18   3      141.14      174.71     13.68 o 
   2  18   3       60.55       58.30     12.21 o 
   3  18   3        0.01       24.26     16.23 o 
   4  18   3      204.37      238.04     24.90 o 
   5  18   3        0.54       -3.33     21.00 o 
   6  18   3       64.12       37.18     23.30 o 
   7  18   3      629.72      641.39     61.97 o 
   8  18   3      233.44      257.24     27.65 o 
   9  18   3       62.75      109.99     24.97 o 
  -8  19   3      344.95      368.49     39.06 o 
  -7  19   3       42.64       38.31     26.96 o 
  -6  19   3      234.49      211.61     33.83 o 
  -5  19   3       13.71       -2.45     20.96 o 
  -4  19   3        3.72        2.54     19.93 o 
  -3  19   3      644.69      603.55     30.35 o 
  -2  19   3     1150.63     1103.04     29.88 o 
  -1  19   3        8.18        9.78     10.36 o 
   0  19   3      188.42      248.98     14.90 o 
   1  19   3      354.38      394.72     17.19 o 
   2  19   3      204.08      264.74     16.11 o 
   3  19   3      455.63      478.33     26.75 o 
   4  19   3       56.65       41.32     19.17 o 
   5  19   3      345.34      287.58     26.39 o 
   6  19   3        6.47       12.76     23.24 o 
   7  19   3       28.97       79.35     27.18 o 
   8  19   3       40.50       43.65     42.45 o 
  -8  20   3        0.00       22.10     28.10 o 
  -7  20   3      107.34      154.27     31.47 o 
  -6  20   3       43.82       67.99     28.37 o 
  -5  20   3       41.73       49.21     25.59 o 
  -4  20   3      182.54      192.49     24.08 o 
  -3  20   3        0.29      103.32     19.88 o 
  -2  20   3       12.18        6.53     15.95 o 
  -1  20   3     1137.17     1069.80     25.85 o 
   0  20   3       95.60      102.10     13.00 o 
   1  20   3      288.14      332.31     16.98 o 
   2  20   3        4.50        5.89     11.81 o 
   3  20   3     2039.95     1874.84     45.60 o 
   4  20   3       89.73      141.42     21.86 o 
   5  20   3       60.09       75.31     21.44 o 
   6  20   3       34.43       45.75     22.40 o 
   7  20   3       17.15       10.62     25.17 o 
   8  20   3      149.19      213.75     34.82 o 
  -8  21   3       13.72       49.21     29.69 o 
  -7  21   3       60.39       73.54     29.95 o 
  -6  21   3      191.21      172.01     31.05 o 
  -5  21   3      118.19      141.90     23.67 o 
  -4  21   3     1560.05     1549.44     46.17 o 
  -3  21   3      970.95      961.78     36.77 o 
  -2  21   3      103.06      129.69     18.83 o 
  -1  21   3        4.34        2.74     13.44 o 
   0  21   3      107.62      143.00     17.34 o 
   1  21   3      112.08      130.23     13.98 o 
   2  21   3      930.57      897.01     25.76 o 
   3  21   3        0.26       60.92     19.30 o 
   4  21   3       57.80      100.63     22.47 o 
   5  21   3        1.47        7.67     19.02 o 
   6  21   3       19.51      -19.05     19.05 o 
   7  21   3       16.89       -0.95     25.75 o 
   8  21   3        6.69       26.37     28.09 o 
  -8  22   3       24.21       41.73     30.12 o 
  -7  22   3      142.33      150.02     32.94 o 
  -6  22   3       17.02       24.46     26.73 o 
  -5  22   3        1.07      -18.18     18.66 o 
  -4  22   3     1745.53     1686.21     47.92 o 
  -3  22   3        0.48       17.75     18.87 o 
  -2  22   3      134.77      117.18     31.28 o 
  -1  22   3       18.66       -0.67     14.28 o 
   0  22   3      217.79      263.48     22.25 o 
   1  22   3       36.31       15.52     12.59 o 
   2  22   3      466.27      418.40     24.90 o 
   3  22   3      435.79      506.30     39.45 o 
   4  22   3      286.46      324.18     34.19 o 
   5  22   3      261.15      233.09     27.89 o 
   6  22   3      292.36      328.02     37.28 o 
   7  22   3      232.47      298.07     31.19 o 
   8  22   3        0.36        8.35     28.07 o 
  -7  23   3        2.44      -24.48     25.48 o 
  -6  23   3        2.45       -5.13     25.19 o 
  -5  23   3      611.31      622.35     34.96 o 
  -4  23   3      191.71      221.78     25.99 o 
  -3  23   3       70.28       67.89     21.38 o 
  -2  23   3      640.45      643.23     32.86 o 
  -1  23   3     1435.72     1357.97     36.69 o 
   0  23   3      680.77      760.14     23.76 o 
   1  23   3      943.44      946.78     26.43 o 
   2  23   3      633.47      623.29     29.86 o 
   3  23   3      100.69      100.87     23.09 o 
   4  23   3       99.11       91.16     21.71 o 
   5  23   3       11.34       30.03     20.82 o 
   6  23   3        2.17        5.14     21.57 o 
   7  23   3       31.10       23.50     22.32 o 
  -7  24   3        1.98      -19.49     27.49 o 
  -6  24   3        4.84       32.81     27.40 o 
  -5  24   3       20.64       22.90     23.77 o 
  -4  24   3       16.20       20.59     19.65 o 
  -3  24   3       37.05       12.21     22.92 o 
  -2  24   3      681.27      723.58     51.34 o 
  -1  24   3        7.37       12.53     15.60 o 
   0  24   3        9.60        1.72     14.49 o 
   1  24   3      469.48      480.28     21.23 o 
   2  24   3      320.55      341.48     25.29 o 
   3  24   3       75.59       61.06     19.72 o 
   4  24   3      330.60      273.98     27.16 o 
   5  24   3      142.40      124.13     24.51 o 
   6  24   3        7.35        1.96     28.32 o 
   7  24   3        5.70       -4.21     22.31 o 
  -7  25   3       33.91       46.32     32.62 o 
  -6  25   3        3.42       14.97     26.42 o 
  -5  25   3       83.68       97.68     29.95 o 
  -4  25   3       44.31       44.43     22.08 o 
  -3  25   3       76.85       20.39     20.63 o 
  -2  25   3       98.05       93.92     22.67 o 
  -1  25   3     1210.55     1203.24     43.26 o 
   0  25   3      274.99      254.97     20.44 o 
   1  25   3      326.82      354.91     24.29 o 
   2  25   3      283.08      275.60     24.89 o 
   3  25   3      149.06      158.38     23.34 o 
   4  25   3      290.72      244.46     26.92 o 
   5  25   3       94.98       53.02     22.55 o 
   6  25   3       57.97       43.78     23.82 o 
   7  25   3      105.05       88.67     30.72 o 
  -6  26   3      204.15      266.68     37.44 o 
  -5  26   3      283.63      336.77     49.61 o 
  -4  26   3       13.62       23.08     21.48 o 
  -3  26   3        3.85       15.76     21.34 o 
  -2  26   3       16.50        5.81     19.51 o 
  -1  26   3      157.74      112.35     33.09 o 
   0  26   3       40.50       37.82     20.81 o 
   1  26   3      380.79      373.64     29.56 o 
   2  26   3      162.75      123.98     23.39 o 
   3  26   3        2.17       -0.89     18.20 o 
   4  26   3       11.06       -6.05     19.18 o 
   5  26   3       82.88      116.02     25.23 o 
   6  26   3        0.48       14.38     22.73 o 
  -6  27   3       25.21      -26.26     26.26 o 
  -5  27   3        1.52      -16.17     25.67 o 
  -4  27   3       16.74       20.28     22.41 o 
  -3  27   3     1197.49     1129.36     44.07 o 
  -2  27   3       76.14       79.98     22.92 o 
  -1  27   3      279.93      238.98     26.88 o 
   0  27   3        9.81       12.25     18.73 o 
   1  27   3      135.28      157.23     23.87 o 
   2  27   3       41.19       30.21     19.90 o 
   3  27   3        9.64       71.20     21.46 o 
   4  27   3        6.17      -19.23     19.23 o 
   5  27   3       49.17       71.30     24.18 o 
   6  27   3      152.62      136.78     28.42 o 
  -6  28   3      448.83      434.67     44.32 o 
  -5  28   3       94.43      175.65     34.47 o 
  -4  28   3      298.91      236.70     29.61 o 
  -3  28   3      208.91      235.47     29.08 o 
  -2  28   3      229.77      240.37     27.96 o 
  -1  28   3        9.35       18.39     21.30 o 
   0  28   3       46.70       36.28     19.80 o 
   1  28   3      280.20      271.05     27.53 o 
   2  28   3     1191.11     1107.56     58.62 o 
   3  28   3       21.29       40.02     20.00 o 
   4  28   3      509.40      526.17     45.71 o 
   5  28   3      605.92      554.75     36.33 o 
   6  28   3        0.92       13.98     23.91 o 
  -5  29   3       72.30       66.15     30.88 o 
  -4  29   3        7.22        3.54     26.22 o 
  -3  29   3        2.20      -22.15     22.15 o 
  -2  29   3       10.24        8.89     20.94 o 
  -1  29   3      452.15      468.35     35.69 o 
   0  29   3        8.97       -5.86     19.00 o 
   1  29   3        3.52       13.95     21.88 o 
   2  29   3      117.11       86.80     31.52 o 
   3  29   3      237.67      239.99     27.15 o 
   4  29   3        0.00      -21.00     21.00 o 
   5  29   3       50.80       82.06     25.53 o 
  -5  30   3      216.48      169.64     36.39 o 
  -4  30   3        0.00      -19.22     25.53 o 
  -3  30   3       13.12       17.46     23.69 o 
  -2  30   3      109.30      105.81     25.79 o 
  -1  30   3      184.87      156.42     36.76 o 
   0  30   3        0.55      -27.62     27.62 o 
   1  30   3      207.94      251.20     33.83 o 
   2  30   3      158.62      178.60     30.63 o 
   3  30   3        0.75       -0.50     24.66 o 
   4  30   3        1.38       -3.99     21.15 o 
   5  30   3       33.71       58.61     24.71 o 
  -4  31   3      124.44      160.52     34.82 o 
  -3  31   3       89.61       85.31     26.23 o 
  -2  31   3       61.06       74.21     25.83 o 
  -1  31   3        2.28       -8.53     22.19 o 
   0  31   3       22.18       57.16     38.09 o 
   1  31   3       64.63      101.85     30.36 o 
   2  31   3       25.95       26.22     26.82 o 
   3  31   3      268.51      262.97     56.27 o 
   4  31   3      138.15      117.66     29.68 o 
  -3  32   3        0.07       -9.12     27.64 o 
  -2  32   3       85.92       78.80     27.01 o 
  -1  32   3      487.28      546.47     37.01 o 
   0  32   3       39.35       25.00     33.35 o 
   1  32   3       26.20       55.29     47.09 o 
   2  32   3       75.59      110.46     35.98 o 
   3  32   3      121.66      163.93     32.98 o 
  -2  33   3       38.07       47.85     32.20 o 
  -1  33   3       36.55       76.09     28.79 o 
   0  33   3      166.39      167.48     34.56 o 
   1  33   3      258.62      313.19     37.90 o 
   2  33   3       34.03       60.02     37.01 o 
 -10   0   4      312.96      331.94     40.31 o 
  -9   0   4     1186.89     1166.75     46.46 o 
  -8   0   4       37.14       70.24     22.42 o 
  -7   0   4      779.54      834.08     52.15 o 
  -6   0   4      363.38      350.93     25.52 o 
  -5   0   4      141.41      146.36     18.56 o 
  -4   0   4     6211.10     6572.15     71.63 o 
  -3   0   4     4655.89     4916.76     57.14 o 
  -2   0   4     1287.80     2096.76     35.66 o 
  -1   0   4     1543.91     1658.00     57.63 o 
   0   0   4     4197.88     3971.52     91.34 o 
   3   0   4      487.84      602.98     43.47 o 
   4   0   4     5570.12     5865.84     80.45 o 
   5   0   4       99.62      132.99     18.45 o 
   6   0   4      468.66      381.87     28.43 o 
   7   0   4      441.16      494.83     32.31 o 
   8   0   4      111.46        8.33     46.36 o 
   9   0   4      124.77      150.30     61.77 o 
  10   0   4        0.51        3.28     53.35 o 
 -10   1   4       45.78       54.96     25.63 o 
  -9   1   4       64.65       49.16     18.60 o 
  -8   1   4      372.20      411.60     31.34 o 
  -7   1   4      149.94      183.70     17.07 o 
  -6   1   4     1256.71     1278.37     28.32 o 
  -5   1   4       86.26       98.86     12.18 o 
  -4   1   4     1582.11     1590.16     25.59 o 
  -3   1   4      990.63     1060.57     20.21 o 
  -2   1   4    10563.77    10655.78     60.95 o 
  -1   1   4     1608.20     1497.38     26.87 o 
   0   1   4     1100.68     1042.63     51.76 o 
   3   1   4       45.63       50.66     15.81 o 
   4   1   4      342.49      402.88     18.53 o 
   5   1   4       95.39      119.59     14.16 o 
   6   1   4      465.79      457.02     19.97 o 
   7   1   4       78.16       50.98     20.07 o 
   8   1   4        2.74       40.94     32.58 o 
   9   1   4        0.06       25.04     33.94 o 
  10   1   4      604.32      513.71     88.45 o 
 -10   2   4       85.70       86.69     32.64 o 
  -9   2   4      135.76      173.07     22.53 o 
  -8   2   4       14.33       -1.96     13.89 o 
  -7   2   4      179.10      146.70     15.94 o 
  -6   2   4      848.26      836.60     23.74 o 
  -5   2   4     2621.11     2661.71     36.41 o 
  -4   2   4     3566.50     3566.34     36.54 o 
  -3   2   4      789.89      787.60     17.90 o 
  -2   2   4       18.29      276.12     11.92 o 
  -1   2   4      563.32      555.28     18.85 o 
   0   2   4      182.14      211.73     30.82 o 
   2   2   4     6783.09     6776.76     96.21 o 
   3   2   4       57.36      105.39     14.88 o 
   4   2   4      125.57      209.57     14.23 o 
   5   2   4       46.00      182.45     16.14 o 
   6   2   4       55.92       93.62     13.96 o 
   7   2   4      360.97      368.86     28.94 o 
   8   2   4       12.11       -6.36     32.00 o 
   9   2   4       14.46      -32.21     32.21 o 
  10   2   4       33.36       -9.99     38.86 o 
 -10   3   4       94.20       84.63     23.87 o 
  -9   3   4        1.86       -0.20     20.52 o 
  -8   3   4       17.19       87.90     18.00 o 
  -7   3   4      165.28      162.72     16.36 o 
  -6   3   4      225.75      256.29     16.38 o 
  -5   3   4       18.61       21.94     10.37 o 
  -4   3   4      152.94      245.61     13.05 o 
  -3   3   4     2549.97     2811.95     31.16 o 
  -2   3   4     3784.58     3638.44     35.15 o 
  -1   3   4     1393.18     1371.62     25.57 o 
   0   3   4     2440.12     2400.68     56.25 o 
   2   3   4     1067.60     1106.81     45.56 o 
   3   3   4     5951.69     6046.18     72.66 o 
   4   3   4     1949.43     1894.69     52.43 o 
   5   3   4      144.53      146.89     15.25 o 
   6   3   4       67.28       60.28     15.42 o 
   7   3   4       71.21       65.77     19.61 o 
   8   3   4     1615.17     1385.86     76.53 o 
   9   3   4      233.28      265.74     49.98 o 
  10   3   4      177.01      142.25     46.30 o 
 -10   4   4        1.25        3.21     24.51 o 
  -9   4   4        2.09       37.87     19.69 o 
  -8   4   4      390.94      389.98     26.19 o 
  -7   4   4      660.34      663.50     23.52 o 
  -6   4   4      227.96      233.44     16.81 o 
  -5   4   4      381.56      363.79     16.17 o 
  -4   4   4       11.39        8.19     10.67 o 
  -3   4   4     1016.26     1017.17     20.71 o 
  -2   4   4     5259.41     5225.79     53.69 o 
  -1   4   4      119.69      144.42     12.08 o 
   0   4   4     3134.59     3105.75     52.22 o 
   1   4   4      245.90      266.75     21.87 o 
   2   4   4     2298.46     2471.41     46.84 o 
   3   4   4       45.99       96.81     14.49 o 
   4   4   4      284.78      299.52     19.26 o 
   5   4   4      207.57      214.30     16.86 o 
   6   4   4      110.11      119.80     20.47 o 
   7   4   4      111.08      149.84     21.98 o 
   8   4   4      661.13      660.41     45.92 o 
   9   4   4        0.66        3.13     37.34 o 
  10   4   4        0.55      154.80     47.54 o 
 -10   5   4       48.07       38.56     24.93 o 
  -9   5   4       13.11       14.44     23.19 o 
  -8   5   4      142.34      160.72     21.48 o 
  -7   5   4      354.24      343.42     21.89 o 
  -6   5   4       30.07       58.95     12.91 o 
  -5   5   4      139.40      189.32     14.33 o 
  -4   5   4      526.62      571.44     17.50 o 
  -3   5   4      276.88      418.44     13.77 o 
  -2   5   4       40.98       41.00     10.21 o 
  -1   5   4      361.92      401.68     16.59 o 
   0   5   4     1451.24     1350.41     28.17 o 
   1   5   4       44.24       66.74     13.95 o 
   2   5   4        1.64      -16.91     19.21 o 
   3   5   4     1775.60     1745.03     45.60 o 
   4   5   4      298.29      323.72     30.95 o 
   5   5   4      358.75      352.91     22.32 o 
   6   5   4      637.49      609.11     26.98 o 
   7   5   4       46.73       35.18     17.76 o 
   8   5   4      260.12      246.58     25.64 o 
   9   5   4       65.26       74.04     62.48 o 
  10   5   4       25.13       17.62     40.21 o 
 -10   6   4      152.17      120.32     29.72 o 
  -9   6   4      365.72      321.13     27.26 o 
  -8   6   4      569.50      519.43     30.93 o 
  -7   6   4     2590.39     2540.47     44.06 o 
  -6   6   4       34.59       50.67     16.29 o 
  -5   6   4       61.70      111.14     12.81 o 
  -4   6   4       47.08      152.66     11.49 o 
  -3   6   4        4.78       75.78     20.09 o 
  -2   6   4     2298.75     2390.75     44.09 o 
  -1   6   4        0.13       21.34      9.55 o 
   0   6   4       38.16       26.78     10.50 o 
   1   6   4      621.83      731.34     27.83 o 
   2   6   4      679.25      742.27     28.94 o 
   3   6   4     2650.89     2652.94     47.54 o 
   4   6   4     3101.70     2969.98     48.43 o 
   5   6   4     2230.34     2102.41     49.12 o 
   6   6   4      197.10      186.73     20.39 o 
   7   6   4     1039.12     1064.07     35.75 o 
   8   6   4      161.51      177.89     26.20 o 
   9   6   4        1.55       -8.96     29.51 o 
  10   6   4       44.60       42.27     41.12 o 
 -10   7   4       55.40       52.08     30.06 o 
  -9   7   4      199.03      180.53     42.24 o 
  -8   7   4      116.64       64.53     23.50 o 
  -7   7   4       46.84       63.46     20.66 o 
  -6   7   4      434.11      444.44     22.90 o 
  -5   7   4        0.00       21.54     15.27 o 
  -4   7   4     1078.75     1018.53     20.43 o 
  -3   7   4      498.70      564.20     26.06 o 
  -2   7   4      132.15      101.01     16.35 o 
  -1   7   4      454.78      441.40     21.96 o 
   0   7   4        0.25       -3.16      9.74 o 
   1   7   4      263.45      356.20     21.48 o 
   2   7   4      204.19      208.87     39.33 o 
   3   7   4       58.33       61.31     13.24 o 
   4   7   4       11.88       32.87     16.25 o 
   5   7   4      111.36      132.83     21.20 o 
   6   7   4      358.81      343.93     23.54 o 
   7   7   4       50.81       60.25     20.29 o 
   8   7   4       17.76       31.53     19.46 o 
   9   7   4      226.61      248.49     41.38 o 
  10   7   4        3.76       21.66     33.37 o 
 -10   8   4       37.28       20.13     26.04 o 
  -9   8   4      205.50      253.86     29.02 o 
  -8   8   4      279.31      358.71     29.11 o 
  -7   8   4      670.71      616.81     32.02 o 
  -6   8   4      106.17      113.17     20.95 o 
  -5   8   4      573.00      596.37     19.65 o 
  -4   8   4      716.20      684.82     26.35 o 
  -3   8   4      355.85      385.52     23.41 o 
  -2   8   4     2829.20     2823.47     53.21 o 
  -1   8   4      889.97      971.42     30.52 o 
   0   8   4      479.00      466.91     19.95 o 
   1   8   4        1.00       38.63     12.63 o 
   2   8   4      765.11      816.96     24.25 o 
   3   8   4     1796.23     1760.20     32.34 o 
   4   8   4        9.70       20.05     12.07 o 
   5   8   4       79.61      119.81     21.33 o 
   6   8   4     1090.10     1103.54     45.35 o 
   7   8   4       98.83      119.48     24.37 o 
   8   8   4      173.29      160.12     23.33 o 
   9   8   4       18.05       52.85     26.67 o 
  10   8   4       14.99       -0.73     44.06 o 
 -10   9   4       36.19       33.25     27.23 o 
  -9   9   4      263.29      254.41     33.47 o 
  -8   9   4       11.01       31.29     21.30 o 
  -7   9   4      196.93      192.77     28.91 o 
  -6   9   4     1948.57     1963.55     51.22 o 
  -5   9   4      595.52      539.22     24.93 o 
  -4   9   4       26.70       24.17     18.04 o 
  -3   9   4      408.25      372.61     24.20 o 
  -2   9   4      512.43      566.54     26.23 o 
  -1   9   4     1243.41     1283.85     34.44 o 
   0   9   4     1230.95     1399.19     27.61 o 
   1   9   4     2218.20     2122.91     34.65 o 
   2   9   4       11.48       12.77     12.31 o 
   3   9   4       74.66       41.09     13.11 o 
   4   9   4        8.42        9.27     12.04 o 
   5   9   4      180.62      173.14     23.56 o 
   6   9   4     1129.71     1155.54     43.68 o 
   7   9   4      210.02      198.28     22.87 o 
   8   9   4      392.91      431.13     35.86 o 
   9   9   4       24.43       38.15     21.35 o 
  10   9   4        4.14       54.31     58.47 o 
  -9  10   4      340.75      318.65     35.47 o 
  -8  10   4       23.88       24.65     21.99 o 
  -7  10   4     1409.08     1487.85     45.89 o 
  -6  10   4      591.01      595.30     31.08 o 
  -5  10   4        5.79       18.66     16.39 o 
  -4  10   4        2.72       -5.58     15.67 o 
  -3  10   4        2.33       23.00     16.23 o 
  -2  10   4       20.00       25.92     15.03 o 
  -1  10   4      309.08      349.67     38.67 o 
   0  10   4     2997.32     3226.17     40.84 o 
   1  10   4     2399.42     2181.51     31.13 o 
   2  10   4       33.57       17.05     17.34 o 
   3  10   4      679.40      635.07     22.63 o 
   4  10   4      181.46      172.59     21.86 o 
   5  10   4       73.36       80.03     21.41 o 
   6  10   4      269.99      278.21     27.97 o 
   7  10   4     4889.14     4705.77     68.56 o 
   8  10   4      108.31      117.31     22.30 o 
   9  10   4        8.44       49.79     21.92 o 
  -9  11   4       15.22       43.26     28.82 o 
  -8  11   4      185.36      122.51     25.72 o 
  -7  11   4      149.51       95.79     26.49 o 
  -6  11   4      135.76      180.79     32.28 o 
  -5  11   4       13.30       -0.44     16.76 o 
  -4  11   4      122.04      149.35     42.72 o 
  -3  11   4     1326.37     1344.40     39.93 o 
  -2  11   4      936.64      877.32     40.42 o 
  -1  11   4      470.98      450.12     24.04 o 
   0  11   4      152.83      177.11     14.65 o 
   1  11   4        0.03        9.04     12.84 o 
   2  11   4        2.46       13.02      9.84 o 
   3  11   4      601.06      583.90     22.12 o 
   4  11   4      188.50      184.06     21.77 o 
   5  11   4      289.25      265.74     35.23 o 
   6  11   4     1906.75     1830.44     53.60 o 
   7  11   4      291.32      290.61     25.54 o 
   8  11   4        5.94       89.66     25.20 o 
   9  11   4       23.31       29.92     21.49 o 
  -9  12   4      633.92      473.68     41.26 o 
  -8  12   4      452.18      487.68     33.41 o 
  -7  12   4       22.62       52.13     21.96 o 
  -6  12   4     1292.55     1271.22     41.58 o 
  -5  12   4      497.08      502.29     27.98 o 
  -4  12   4      551.50      556.91     31.08 o 
  -3  12   4      106.82       72.35     21.35 o 
  -2  12   4      628.26      656.53     29.30 o 
  -1  12   4       81.70       92.96     16.86 o 
   0  12   4       91.20       97.01     12.34 o 
   1  12   4      382.30      361.98     15.20 o 
   2  12   4      279.51      304.04     16.42 o 
   3  12   4        8.19        7.35     11.98 o 
   4  12   4       67.05       73.80     19.63 o 
   5  12   4      915.40      905.18     41.14 o 
   6  12   4       17.67       58.62     24.96 o 
   7  12   4      774.91      794.05     41.51 o 
   8  12   4       18.61       62.23     26.62 o 
   9  12   4       17.43       24.56     22.39 o 
  -9  13   4       29.65       67.37     29.13 o 
  -8  13   4     1536.37     1546.78     78.02 o 
  -7  13   4        1.97      -14.32     20.33 o 
  -6  13   4        9.04       29.00     19.41 o 
  -5  13   4      121.19      134.72     21.31 o 
  -4  13   4      245.45      226.29     25.27 o 
  -3  13   4       34.91       48.58     18.20 o 
  -2  13   4      110.78      141.96     19.97 o 
  -1  13   4       16.05       11.04      9.79 o 
   0  13   4      378.81      467.07     17.65 o 
   1  13   4        2.16        7.52      9.37 o 
   2  13   4      284.70      345.20     15.41 o 
   3  13   4      589.34      606.74     22.13 o 
   4  13   4       63.72       56.55     19.48 o 
   5  13   4     1296.76     1299.28     46.29 o 
   6  13   4     1174.28     1240.80     46.79 o 
   7  13   4       10.89      -16.48     21.86 o 
   8  13   4       10.92      120.79     23.52 o 
   9  13   4      728.59      730.00     37.87 o 
  -9  14   4       14.66       27.23     27.49 o 
  -8  14   4       17.85       33.37     26.13 o 
  -7  14   4      230.76      283.40     27.40 o 
  -6  14   4      633.17      689.40     33.87 o 
  -5  14   4      472.55      724.89     38.17 o 
  -4  14   4      525.66      576.46     32.73 o 
  -3  14   4        3.89        8.97     16.89 o 
  -2  14   4       15.46      168.94     36.81 o 
  -1  14   4       77.90       65.29     11.63 o 
   0  14   4       12.19       -1.27      8.95 o 
   1  14   4      163.62      175.55     12.61 o 
   2  14   4     4041.19     3874.93     41.17 o 
   3  14   4      195.38      233.79     22.57 o 
   4  14   4      407.43      439.68     29.43 o 
   5  14   4     8136.17     7986.97    103.30 o 
   6  14   4     1774.59     1717.30     54.30 o 
   7  14   4      537.83      590.28     38.64 o 
   8  14   4       28.94       26.98     20.63 o 
   9  14   4        2.13       -4.81     22.08 o 
  -9  15   4       33.96       38.53     31.48 o 
  -8  15   4       66.12       34.28     28.51 o 
  -7  15   4       95.27      153.82     25.41 o 
  -6  15   4      600.81      676.64     51.74 o 
  -5  15   4     1337.91     1236.05     46.87 o 
  -4  15   4      153.91      156.70     24.90 o 
  -3  15   4      384.52      316.19     26.56 o 
  -2  15   4     1397.28     1320.71     49.83 o 
  -1  15   4      154.07      148.46     13.60 o 
   0  15   4        3.36       11.08      9.47 o 
   1  15   4      420.04      404.83     20.64 o 
   2  15   4     1742.07     1769.51     29.75 o 
   3  15   4      728.66      692.87     23.46 o 
   4  15   4      907.65      931.26     38.20 o 
   5  15   4      112.44      121.94     25.08 o 
   6  15   4      872.77      912.43     43.27 o 
   7  15   4      495.87      516.84     37.73 o 
   8  15   4      191.13      175.28     34.69 o 
   9  15   4      187.62      181.66     28.12 o 
  -9  16   4      241.07      274.82     38.77 o 
  -8  16   4        4.76       15.18     26.06 o 
  -7  16   4      447.91      471.57     32.59 o 
  -6  16   4     1437.68     1503.20     45.80 o 
  -5  16   4      553.53      501.67     34.92 o 
  -4  16   4     3494.50     3307.71     78.80 o 
  -3  16   4     1483.20     1432.03     58.23 o 
  -2  16   4       51.63       60.44     18.92 o 
  -1  16   4       20.69       12.48     10.52 o 
   0  16   4       38.34       21.87     15.75 o 
   1  16   4       95.78      109.89     12.20 o 
   2  16   4       58.63       68.98     12.39 o 
   3  16   4       40.21       91.94     25.53 o 
   4  16   4      612.97      748.54     39.80 o 
   5  16   4        3.09       34.51     22.38 o 
   6  16   4     1886.80     1906.72     58.09 o 
   7  16   4      367.85      410.09     36.30 o 
   8  16   4      148.79      150.18     25.54 o 
   9  16   4      450.06      444.25     34.32 o 
  -8  17   4      572.01      577.24     43.70 o 
  -7  17   4      141.72       60.35     31.24 o 
  -6  17   4     1887.62     1830.46     51.46 o 
  -5  17   4      157.12      149.59     26.78 o 
  -4  17   4     2398.47     2246.25     58.76 o 
  -3  17   4       41.55       70.78     22.05 o 
  -2  17   4      980.09      939.26     37.18 o 
  -1  17   4       19.74       16.28     12.02 o 
   0  17   4     1122.09     1125.39     24.90 o 
   1  17   4        3.38      -10.07     10.07 o 
   2  17   4      430.25      468.58     18.92 o 
   3  17   4      950.91      892.01     35.27 o 
   4  17   4       99.69      156.66     21.91 o 
   5  17   4      104.65       91.09     25.73 o 
   6  17   4      212.24      235.32     30.43 o 
   7  17   4        1.20       31.03     25.55 o 
   8  17   4     1091.96     1197.60     53.53 o 
  -8  18   4       30.21       -4.25     26.71 o 
  -7  18   4       18.37      -23.22     23.22 o 
  -6  18   4      263.80      272.52     27.87 o 
  -5  18   4       14.74        2.66     28.50 o 
  -4  18   4        8.77       -3.40     20.48 o 
  -3  18   4      215.62      244.81     36.03 o 
  -2  18   4      179.46      232.18     22.49 o 
  -1  18   4      200.50      200.20     16.53 o 
   0  18   4     3025.09     2947.93     37.96 o 
   1  18   4       71.52       87.64     12.46 o 
   2  18   4        0.55        9.68     11.79 o 
   3  18   4      785.39      827.08     33.22 o 
   4  18   4       95.84       99.16     20.98 o 
   5  18   4        0.51       -7.60     18.36 o 
   6  18   4        9.31       -6.49     37.46 o 
   7  18   4      148.45      183.16     31.80 o 
   8  18   4      203.06      234.21     35.72 o 
  -8  19   4       60.84       70.43     30.97 o 
  -7  19   4      396.94      399.85     38.90 o 
  -6  19   4      117.34       81.22     26.46 o 
  -5  19   4      495.58      560.10     37.98 o 
  -4  19   4      135.60      202.72     28.75 o 
  -3  19   4        1.37       18.55     21.54 o 
  -2  19   4     1095.29     1054.18     46.66 o 
  -1  19   4      190.85      217.17     22.45 o 
   0  19   4        3.77        4.24     13.45 o 
   1  19   4        4.46       -1.51     11.00 o 
   2  19   4      196.39      229.34     19.10 o 
   3  19   4      617.60      663.01     31.20 o 
   4  19   4     3559.61     3475.07     72.62 o 
   5  19   4        6.52       51.13     20.96 o 
   6  19   4      140.23      185.47     35.96 o 
   7  19   4        6.34      -23.86     23.86 o 
   8  19   4      202.83      148.83     33.25 o 
  -8  20   4        3.79       -6.48     27.05 o 
  -7  20   4      156.39      208.31     40.88 o 
  -6  20   4      316.88      328.04     30.18 o 
  -5  20   4      110.41       85.17     26.12 o 
  -4  20   4      990.77      911.07     43.65 o 
  -3  20   4      522.87      559.22     31.55 o 
  -2  20   4       82.76       93.50     21.01 o 
  -1  20   4       17.26       18.29     17.89 o 
   0  20   4      676.42      638.48     25.37 o 
   1  20   4      486.07      474.72     25.11 o 
   2  20   4      737.29      722.81     46.93 o 
   3  20   4      918.94     1017.43     36.78 o 
   4  20   4      363.20      395.61     28.43 o 
   5  20   4      253.87      187.48     24.93 o 
   6  20   4        2.65       10.05     21.05 o 
   7  20   4      141.35      117.91     30.51 o 
   8  20   4       11.64       32.05     28.67 o 
  -8  21   4       85.00      114.87     34.60 o 
  -7  21   4      377.67      394.39     39.85 o 
  -6  21   4      414.71      450.68     39.35 o 
  -5  21   4       48.48       45.58     25.19 o 
  -4  21   4        7.67        5.91     20.83 o 
  -3  21   4       53.03       32.75     20.80 o 
  -2  21   4     1735.83     1690.80     53.06 o 
  -1  21   4     1448.02     1369.91     42.23 o 
   0  21   4       64.44       49.98     15.44 o 
   1  21   4       98.90      148.67     15.19 o 
   2  21   4     1468.55     1420.17     40.40 o 
   3  21   4      100.82      105.72     20.69 o 
   4  21   4        0.21       20.48     18.69 o 
   5  21   4       40.26       37.08     20.62 o 
   6  21   4      387.49      388.23     31.66 o 
   7  21   4      182.66      248.74     29.95 o 
  -7  22   4        0.10       10.68     28.04 o 
  -6  22   4       59.94       62.95     28.59 o 
  -5  22   4       81.93      106.21     24.65 o 
  -4  22   4      214.65      229.08     36.15 o 
  -3  22   4      636.05      609.68     33.22 o 
  -2  22   4      279.54      345.14     28.03 o 
  -1  22   4        0.09      -17.23     18.07 o 
   0  22   4     3494.30     3564.31     65.58 o 
   1  22   4      233.64      250.40     19.57 o 
   2  22   4     1403.00     1327.88     40.12 o 
   3  22   4      306.61      345.30     38.51 o 
   4  22   4      604.70      533.80     31.74 o 
   5  22   4       34.94        6.01     20.40 o 
   6  22   4      429.77      358.83     32.77 o 
   7  22   4      113.24       98.12     26.26 o 
  -7  23   4        7.61       14.54     29.35 o 
  -6  23   4      191.26      233.03     35.38 o 
  -5  23   4      146.89      117.37     25.16 o 
  -4  23   4      994.81     1011.92     41.56 o 
  -3  23   4       10.89       13.75     20.28 o 
  -2  23   4     1088.81     1196.47     42.03 o 
  -1  23   4      283.76      337.86     26.96 o 
   0  23   4       31.76       65.79     19.91 o 
   1  23   4      295.32      301.61     20.63 o 
   2  23   4     1288.85     1286.89     40.24 o 
   3  23   4      215.95      120.44     27.58 o 
   4  23   4      167.15      220.04     26.17 o 
   5  23   4       78.94       87.11     23.20 o 
   6  23   4       91.89       99.84     25.75 o 
   7  23   4        1.38      -10.41     22.56 o 
  -7  24   4       39.17       30.32     31.95 o 
  -6  24   4      511.65      495.11     43.30 o 
  -5  24   4      225.57      186.78     28.15 o 
  -4  24   4       88.36      146.61     24.91 o 
  -3  24   4     1065.63     1027.82     40.82 o 
  -2  24   4      247.91      247.44     26.42 o 
  -1  24   4      909.28      879.44     37.19 o 
   0  24   4     2105.41     2106.95     50.46 o 
   1  24   4      567.49      541.80     27.88 o 
   2  24   4      655.16      598.02     36.63 o 
   3  24   4     1298.00     1260.76     42.26 o 
   4  24   4      637.13      561.64     33.45 o 
   5  24   4       13.52       44.74     22.25 o 
   6  24   4        1.99       13.03     22.52 o 
   7  24   4      154.04      215.05     31.12 o 
  -6  25   4       67.46       55.67     30.47 o 
  -5  25   4     1790.84     1711.63     54.21 o 
  -4  25   4       75.17       67.31     24.13 o 
  -3  25   4      649.40      600.50     35.60 o 
  -2  25   4     4664.26     4231.92     72.53 o 
  -1  25   4      425.84      442.41     39.04 o 
   0  25   4       19.43       20.85     19.58 o 
   1  25   4      657.44      692.54     41.30 o 
   2  25   4      115.54      291.99     30.73 o 
   3  25   4        3.62       12.07     19.18 o 
   4  25   4       67.80       46.83     21.53 o 
   5  25   4        0.14       68.79     23.63 o 
   6  25   4       74.36      125.70     27.55 o 
  -6  26   4       23.51       39.46     30.32 o 
  -5  26   4       44.57       54.16     24.22 o 
  -4  26   4      700.43      727.16     38.96 o 
  -3  26   4      107.08      104.73     28.20 o 
  -2  26   4      268.91      215.42     27.84 o 
  -1  26   4       66.98       59.51     22.19 o 
   0  26   4     2056.27     2056.82     52.20 o 
   1  26   4       88.32       83.11     27.51 o 
   2  26   4       64.60       32.16     23.12 o 
   3  26   4       31.76       36.98     28.22 o 
   4  26   4       74.92       80.25     23.89 o 
   5  26   4       89.05       75.92     23.80 o 
   6  26   4        0.01      -25.56     25.56 o 
  -5  27   4      734.76      818.14     50.65 o 
  -4  27   4       77.35      141.03     27.84 o 
  -3  27   4      620.18      676.43     42.77 o 
  -2  27   4      294.37      327.58     41.48 o 
  -1  27   4     1044.89      914.06     40.47 o 
   0  27   4      551.01      653.46     34.98 o 
   1  27   4     1845.26     1786.31     66.08 o 
   2  27   4      485.48      497.59     45.43 o 
   3  27   4      324.46      410.54     39.78 o 
   4  27   4      506.09      473.52     34.61 o 
   5  27   4      153.63      225.98     40.29 o 
  -5  28   4        9.06       29.87     29.26 o 
  -4  28   4      260.48      230.56     30.44 o 
  -3  28   4      158.07      131.03     30.86 o 
  -2  28   4       49.26       45.61     23.50 o 
  -1  28   4       87.15       73.94     23.46 o 
   0  28   4       88.84       74.74     27.21 o 
   1  28   4       40.20       18.01     26.22 o 
   2  28   4      181.15      144.08     36.44 o 
   3  28   4      166.94      119.45     29.32 o 
   4  28   4        5.81       24.19     26.17 o 
   5  28   4        4.66       12.25     22.61 o 
  -4  29   4       42.48       58.37     25.81 o 
  -3  29   4       36.85       16.99     22.92 o 
  -2  29   4       72.25       75.88     25.40 o 
  -1  29   4      736.10      788.24     46.44 o 
   0  29   4        1.58      -20.69     27.62 o 
   1  29   4      417.73      446.51     57.51 o 
   2  29   4       64.71      117.39     36.71 o 
   3  29   4      100.30       49.46     25.86 o 
   4  29   4       11.52       18.09     26.59 o 
  -4  30   4       78.80       59.28     27.53 o 
  -3  30   4       19.65       12.94     33.80 o 
  -2  30   4       13.31       25.86     23.94 o 
  -1  30   4       46.93       37.95     23.21 o 
   0  30   4      104.84      100.61     35.62 o 
   1  30   4      253.68      232.39     35.39 o 
   2  30   4       21.59       -1.73     50.29 o 
   3  30   4       85.53      100.78     49.65 o 
   4  30   4       93.38      111.19     32.26 o 
  -3  31   4        5.97       33.20     24.89 o 
  -2  31   4       52.93       25.45     24.46 o 
  -1  31   4      381.28      382.58     38.32 o 
   0  31   4       13.45      -27.65     27.65 o 
   1  31   4        0.30       30.85     32.62 o 
   2  31   4       11.15       -2.27     32.08 o 
   3  31   4       35.41       38.00     33.95 o 
  -2  32   4      100.37       85.07     28.80 o 
  -1  32   4      104.26       95.88     37.08 o 
   0  32   4       91.06       74.28     34.94 o 
   1  32   4       83.34       58.93     31.76 o 
   2  32   4        2.12      -30.44     30.44 o 
  -9   1   5        1.32       -1.71     23.00 o 
  -8   1   5       13.18       -1.22     18.46 o 
  -7   1   5      205.79      220.27     19.74 o 
  -6   1   5       71.84       43.79     13.05 o 
  -5   1   5     2559.96     2657.65     36.32 o 
  -4   1   5       38.71       59.42     11.33 o 
  -3   1   5     1653.17     1688.30     26.06 o 
  -2   1   5      139.14      175.15     12.25 o 
  -1   1   5      266.10      265.24     21.01 o 
   0   1   5      943.54      946.01     37.55 o 
   3   1   5      213.57      286.50     20.56 o 
   4   1   5     1075.39     1067.31     56.83 o 
   5   1   5      167.96      264.52     20.05 o 
   6   1   5        9.99       23.88     17.31 o 
   7   1   5      230.39      264.17     65.33 o 
   8   1   5      100.00       48.92     62.42 o 
   9   1   5      188.86      135.70     46.01 o 
  -9   2   5       15.91       45.05     23.62 o 
  -8   2   5      224.86      181.85     22.80 o 
  -7   2   5       87.52       79.49     17.14 o 
  -6   2   5        4.35       21.91     12.31 o 
  -5   2   5      592.60      559.10     19.72 o 
  -4   2   5      419.62      430.27     16.35 o 
  -3   2   5        5.14       66.76     13.43 o 
  -2   2   5     1274.62     1231.71     26.69 o 
  -1   2   5     1839.41     1863.63     65.53 o 
   0   2   5     1480.90     1479.62     45.20 o 
   3   2   5     1113.50     1187.96     40.42 o 
   4   2   5      231.86      265.11     21.76 o 
   5   2   5       98.88      139.19     18.80 o 
   6   2   5      109.13       82.11     23.27 o 
   7   2   5       64.91       68.73     26.48 o 
   8   2   5      231.17      177.91     43.27 o 
   9   2   5      506.80      483.44    198.24 o 
  -9   3   5       13.78       22.60     24.47 o 
  -8   3   5      506.81      482.80     28.70 o 
  -7   3   5      102.20       76.45     17.16 o 
  -6   3   5      269.98      306.10     20.37 o 
  -5   3   5      373.25      374.53     20.15 o 
  -4   3   5        8.92       37.81     10.65 o 
  -3   3   5       74.77       97.58     11.95 o 
  -2   3   5     1905.79     1963.28     39.17 o 
  -1   3   5      311.10      355.61     17.95 o 
   0   3   5      418.55      481.42     33.45 o 
   2   3   5     1170.27     1210.17     46.48 o 
   3   3   5     1056.81     1061.31     44.29 o 
   4   3   5      402.73      473.21     25.12 o 
   5   3   5       64.47      102.37     29.07 o 
   6   3   5       11.60      -16.13     16.13 o 
   7   3   5      105.22       99.16     21.27 o 
   8   3   5      318.32      331.50     50.52 o 
   9   3   5      915.84      775.52     69.90 o 
  -9   4   5      258.75      228.09     29.29 o 
  -8   4   5       72.17       76.43     20.17 o 
  -7   4   5       28.74       24.40     18.04 o 
  -6   4   5        7.87       14.58     16.78 o 
  -5   4   5        2.25       19.90     11.51 o 
  -4   4   5       83.22      110.19     11.91 o 
  -3   4   5     1397.87     1368.68     25.18 o 
  -2   4   5      414.17      440.14     19.09 o 
  -1   4   5     3939.08     3916.15     46.48 o 
   0   4   5     1449.86     1671.96     56.87 o 
   1   4   5      473.92      727.40     26.12 o 
   2   4   5      552.25      578.32     34.07 o 
   3   4   5      251.52      286.82     25.53 o 
   4   4   5      129.86      176.87     21.15 o 
   5   4   5      285.82      292.52     21.26 o 
   6   4   5        1.95       -6.98     17.48 o 
   7   4   5       12.38       -6.98     25.68 o 
   8   4   5      311.01      298.15    140.83 o 
   9   4   5       71.52       63.16     51.78 o 
  -9   5   5       32.31       52.98     23.57 o 
  -8   5   5       25.71       21.61     21.25 o 
  -7   5   5      413.36      413.32     31.72 o 
  -6   5   5        2.73       11.31     17.19 o 
  -5   5   5       63.24       50.92     14.51 o 
  -4   5   5       23.80       29.35     10.07 o 
  -3   5   5      124.15      199.55     15.21 o 
  -2   5   5        8.14       24.24     11.31 o 
  -1   5   5     3300.43     3116.86     41.46 o 
   0   5   5      135.51      133.68     18.41 o 
   1   5   5       49.96      172.95     16.88 o 
   2   5   5      393.97      389.36     30.09 o 
   3   5   5     1942.24     1874.27     60.95 o 
   4   5   5       83.78       83.38     18.91 o 
   5   5   5        0.00       14.03     21.32 o 
   6   5   5      358.24      345.39     31.08 o 
   7   5   5       37.54       80.32     20.94 o 
   8   5   5       74.25       64.08     40.99 o 
   9   5   5       15.12       43.86     38.67 o 
  -9   6   5        0.51       11.00     21.66 o 
  -8   6   5      126.70      181.86     26.24 o 
  -7   6   5      110.26      137.80     23.14 o 
  -6   6   5       15.43       15.13     18.44 o 
  -5   6   5      199.96      195.52     17.93 o 
  -4   6   5      695.04      730.49     24.00 o 
  -3   6   5      101.78      133.55     21.03 o 
  -2   6   5      165.04      186.21     16.04 o 
  -1   6   5      562.56      598.19     15.03 o 
   0   6   5     4721.87     4832.70     48.47 o 
   1   6   5      378.63      401.13     24.44 o 
   2   6   5      128.34      136.62     19.87 o 
   3   6   5      187.66      222.77     30.33 o 
   4   6   5      324.41      356.77     22.21 o 
   5   6   5        1.42       38.25     22.39 o 
   6   6   5      242.65      273.86     25.90 o 
   7   6   5        0.20      -18.47     18.47 o 
   8   6   5      468.21      372.75     34.61 o 
   9   6   5      117.14      132.66     44.49 o 
  -9   7   5      166.98      130.09     26.55 o 
  -8   7   5        5.96       22.80     21.35 o 
  -7   7   5      629.13      573.61     32.56 o 
  -6   7   5       13.15       40.85     19.84 o 
  -5   7   5      153.54      229.76     23.97 o 
  -4   7   5      839.41      873.77     32.30 o 
  -3   7   5       76.11       76.86     18.14 o 
  -2   7   5      174.28      184.73     32.64 o 
  -1   7   5      139.74      151.21     11.04 o 
   0   7   5      123.82      108.33     14.91 o 
   1   7   5      600.34      628.45     29.24 o 
   2   7   5      261.78      290.07     23.88 o 
   3   7   5      197.82      236.37     25.42 o 
   4   7   5      229.16      237.68     22.12 o 
   5   7   5     2982.48     2797.65     96.83 o 
   6   7   5      344.33      339.51     29.78 o 
   7   7   5       34.77       71.15     21.40 o 
   8   7   5        4.06       29.58     23.92 o 
   9   7   5       11.24       38.90     40.87 o 
  -9   8   5       54.66       13.82     23.75 o 
  -8   8   5        1.68       12.46     21.46 o 
  -7   8   5       10.70       19.31     21.82 o 
  -6   8   5       85.60      109.26     21.85 o 
  -5   8   5       24.12       36.43     18.13 o 
  -4   8   5      414.65      492.66     26.21 o 
  -3   8   5       15.26       33.82     16.97 o 
  -2   8   5       39.44       96.13     18.24 o 
  -1   8   5       97.69      244.11     20.26 o 
   0   8   5      627.35      714.12     25.87 o 
   1   8   5     2423.63     2418.24     94.33 o 
   2   8   5     1295.33     1250.83     38.87 o 
   3   8   5        0.55       -8.34     18.54 o 
   4   8   5       39.59       44.23     13.36 o 
   5   8   5      283.78      300.44     30.91 o 
   6   8   5      600.41      618.27     48.73 o 
   7   8   5      146.33      149.52     23.92 o 
   8   8   5       44.48       37.80     21.81 o 
   9   8   5       35.49       75.52     34.28 o 
  -9   9   5      127.26       80.19     26.20 o 
  -8   9   5      302.16      303.63     30.01 o 
  -7   9   5       30.65       24.69     20.68 o 
  -6   9   5      308.38      427.26     28.77 o 
  -5   9   5      537.42      548.94     29.72 o 
  -4   9   5       13.26       21.39     16.70 o 
  -3   9   5     3490.49     3479.60     64.50 o 
  -2   9   5       22.63       61.93     18.54 o 
  -1   9   5      709.67      706.41     29.04 o 
   0   9   5       86.57       62.04     12.79 o 
   1   9   5      120.08      171.72     24.14 o 
   2   9   5      306.69      338.74     28.86 o 
   3   9   5      510.81      574.04     29.22 o 
   4   9   5     1077.93     1177.06     35.00 o 
   5   9   5      908.82      948.01     45.30 o 
   6   9   5     2239.13     2143.82     57.14 o 
   7   9   5      420.23      398.11     27.91 o 
   8   9   5       21.20        8.65     20.49 o 
   9   9   5        9.41       33.47     33.30 o 
  -9  10   5       30.05       -9.41     22.45 o 
  -8  10   5      897.86      862.18     40.21 o 
  -7  10   5      232.68      225.50     33.00 o 
  -6  10   5      179.09      168.39     23.26 o 
  -5  10   5      139.21      135.88     21.76 o 
  -4  10   5        0.12        7.44     17.83 o 
  -3  10   5      442.73      466.77     32.23 o 
  -2  10   5       48.82       30.39     16.59 o 
  -1  10   5     1506.94     1626.99     41.28 o 
   0  10   5      169.20      218.61     16.24 o 
   1  10   5      510.74      581.83     22.50 o 
   2  10   5      102.92       87.12     17.20 o 
   3  10   5       15.32       43.27     16.76 o 
   4  10   5       70.56       31.07     19.88 o 
   5  10   5        1.57      -11.82     20.82 o 
   6  10   5       15.27       26.91     21.52 o 
   7  10   5      619.58      551.64     33.30 o 
   8  10   5       13.99       46.74     22.05 o 
   9  10   5       20.81       26.83     24.09 o 
  -9  11   5       18.50       83.08     32.34 o 
  -8  11   5        0.72       29.55     23.53 o 
  -7  11   5      433.98      474.11     32.43 o 
  -6  11   5      218.28      236.91     25.45 o 
  -5  11   5      215.93      213.35     24.05 o 
  -4  11   5       13.48       34.73     19.39 o 
  -3  11   5        9.05       32.94     18.45 o 
  -2  11   5       33.87       24.56     16.88 o 
  -1  11   5     1143.93     1159.76     37.37 o 
   0  11   5      247.26      266.16     17.10 o 
   1  11   5      372.65      405.08     20.54 o 
   2  11   5       80.27       57.80     16.87 o 
   3  11   5     1009.85      997.50     37.47 o 
   4  11   5      245.18      264.93     25.38 o 
   5  11   5     1308.74     1384.46     47.10 o 
   6  11   5      127.37      148.61     26.20 o 
   7  11   5      974.20     1007.63     61.33 o 
   8  11   5      459.06      480.75     40.44 o 
   9  11   5      193.78      185.06     28.00 o 
  -9  12   5       21.31       13.92     32.99 o 
  -8  12   5      181.90      170.96     28.41 o 
  -7  12   5      265.48      267.87     29.37 o 
  -6  12   5     3277.28     3009.00     61.06 o 
  -5  12   5     3191.11     3136.78     59.86 o 
  -4  12   5       98.79       62.86     22.13 o 
  -3  12   5      292.79      267.68     25.16 o 
  -2  12   5       81.23      110.98     19.75 o 
  -1  12   5       32.30       69.73     17.76 o 
   0  12   5      437.65      500.26     25.65 o 
   1  12   5     1924.91     1816.07     36.08 o 
   2  12   5     1248.91     1263.86     39.63 o 
   3  12   5       90.27       93.36     15.39 o 
   4  12   5      107.49      112.75     22.24 o 
   5  12   5     6513.31     6144.63     98.69 o 
   6  12   5       37.29      127.32     26.12 o 
   7  12   5        7.85        4.20     25.53 o 
   8  12   5       10.00        0.48     20.77 o 
   9  12   5       37.24        5.67     23.14 o 
  -9  13   5       71.52       49.25     30.55 o 
  -8  13   5      757.70      766.01     40.00 o 
  -7  13   5        3.56       32.62     21.90 o 
  -6  13   5      277.84      331.20     37.07 o 
  -5  13   5     2408.37     2432.79     54.30 o 
  -4  13   5      525.96      585.32     44.45 o 
  -3  13   5      106.97      168.59     23.78 o 
  -2  13   5       10.30       72.64     19.26 o 
  -1  13   5       66.06       96.29     23.73 o 
   0  13   5       10.23       15.38     12.57 o 
   1  13   5      485.42      489.83     22.25 o 
   2  13   5     1526.19     1613.00     31.17 o 
   3  13   5       18.21        3.36     14.74 o 
   4  13   5      738.16      800.28     36.66 o 
   5  13   5       42.82      132.83     25.51 o 
   6  13   5       28.55       24.76     23.30 o 
   7  13   5     2013.38     2153.71     68.54 o 
   8  13   5      359.84      350.59     30.77 o 
   9  13   5       59.78       74.19     31.68 o 
  -8  14   5     1382.84     1465.28     54.57 o 
  -7  14   5      304.03      399.91     31.99 o 
  -6  14   5       90.65       65.72     22.46 o 
  -5  14   5       22.09       45.96     24.77 o 
  -4  14   5      200.04      206.89     27.80 o 
  -3  14   5       61.03       73.36     22.39 o 
  -2  14   5        0.81        6.35     22.50 o 
  -1  14   5        5.54       47.21     18.85 o 
   0  14   5      397.57      323.13     18.26 o 
   1  14   5      866.51      856.59     27.89 o 
   2  14   5      128.19      115.43     14.52 o 
   3  14   5      457.14      422.80     25.79 o 
   4  14   5        0.67       15.39     19.51 o 
   5  14   5      334.43      336.35     31.00 o 
   6  14   5      328.38      308.46     32.05 o 
   7  14   5     1188.84     1196.65     51.62 o 
   8  14   5       60.15       81.81     24.12 o 
  -8  15   5     1161.70     1125.10     54.03 o 
  -7  15   5       17.92      -16.92     22.34 o 
  -6  15   5        2.08      -11.08     21.06 o 
  -5  15   5      573.83      572.16     39.44 o 
  -4  15   5      719.69      709.38     38.24 o 
  -3  15   5     1420.10     1541.45     48.74 o 
  -2  15   5       25.96       -5.23     17.65 o 
  -1  15   5       57.02       49.83     18.51 o 
   0  15   5        9.69       -0.66     12.32 o 
   1  15   5      161.46      142.64     15.49 o 
   2  15   5      265.94      263.58     16.45 o 
   3  15   5     2757.12     2636.59     51.17 o 
   4  15   5      110.30      144.81     22.11 o 
   5  15   5     1001.95     1035.71     43.56 o 
   6  15   5       46.63       63.57     31.04 o 
   7  15   5      141.84      147.84     35.71 o 
   8  15   5      108.68      156.73     26.84 o 
  -8  16   5        0.14       46.18     27.83 o 
  -7  16   5       46.66       54.17     24.76 o 
  -6  16   5       42.84       36.67     21.98 o 
  -5  16   5        7.03       72.62     25.67 o 
  -4  16   5      115.40      148.53     26.59 o 
  -3  16   5       23.52       41.80     22.50 o 
  -2  16   5      178.23      224.97     30.83 o 
  -1  16   5       18.60       31.53     23.33 o 
   0  16   5        2.00       -5.90     12.40 o 
   1  16   5       21.82        9.61     12.73 o 
   2  16   5      573.30      579.31     21.06 o 
   3  16   5      835.13      769.17     32.00 o 
   4  16   5      214.61      240.83     24.76 o 
   5  16   5     1857.17     1753.67     53.67 o 
   6  16   5       24.62       39.98     28.06 o 
   7  16   5        0.01      -10.95     25.67 o 
   8  16   5       46.02       47.53     23.19 o 
  -8  17   5      130.57      123.56     62.81 o 
  -7  17   5      378.72      298.50     32.04 o 
  -6  17   5      294.47      301.86     30.22 o 
  -5  17   5      405.35      452.99     49.54 o 
  -4  17   5      585.08      586.98     36.93 o 
  -3  17   5        0.03      -18.25     19.39 o 
  -2  17   5        1.09       39.88     20.41 o 
  -1  17   5      176.27      189.35     22.25 o 
   0  17   5        2.22       -9.91     15.56 o 
   1  17   5       10.57        5.25     13.02 o 
   2  17   5      786.65      716.37     26.45 o 
   3  17   5       14.62       47.53     22.72 o 
   4  17   5        3.60       39.19     19.48 o 
   5  17   5     1745.55     1669.78     48.66 o 
   6  17   5       82.80       71.72     33.22 o 
   7  17   5        2.22        1.25     25.40 o 
   8  17   5        9.97       -9.35     34.28 o 
  -8  18   5      180.59      143.31     34.65 o 
  -7  18   5       60.26       71.31     25.40 o 
  -6  18   5      164.57      183.72     27.73 o 
  -5  18   5        4.44      -26.84     27.76 o 
  -4  18   5       93.43      180.43     28.29 o 
  -3  18   5      513.35      474.02     34.08 o 
  -2  18   5       27.14       40.22     22.25 o 
  -1  18   5       73.18       46.38     24.15 o 
   0  18   5        1.32      -16.29     16.34 o 
   1  18   5      165.07      147.81     19.40 o 
   2  18   5       56.26       58.17     19.29 o 
   3  18   5      407.08      412.29     28.43 o 
   4  18   5     2237.16     2100.53     56.70 o 
   5  18   5       21.62       12.76     20.12 o 
   6  18   5        0.22       17.36     24.10 o 
   7  18   5      271.57      348.21     42.40 o 
   8  18   5       11.39       62.14     33.07 o 
  -7  19   5      611.79      614.88     45.61 o 
  -6  19   5      973.69      999.67     43.14 o 
  -5  19   5       11.71       18.40     23.82 o 
  -4  19   5       54.45       54.88     24.38 o 
  -3  19   5      985.15     1024.85     44.03 o 
  -2  19   5      360.54      384.57     28.06 o 
  -1  19   5       18.22      -16.79     16.79 o 
   0  19   5       27.62       -1.46     17.75 o 
   1  19   5      286.76      287.44     22.08 o 
   2  19   5        6.10       45.94     18.89 o 
   3  19   5     1186.34     1184.79     39.19 o 
   4  19   5      212.70      243.87     27.39 o 
   5  19   5       70.10       48.97     21.44 o 
   6  19   5      292.11      287.17     30.37 o 
   7  19   5       53.66       46.61     27.87 o 
  -7  20   5       73.36      100.80     40.87 o 
  -6  20   5        0.72       36.36     22.71 o 
  -5  20   5       83.14      107.06     28.72 o 
  -4  20   5      307.94      344.16     37.31 o 
  -3  20   5       98.54      151.36     26.80 o 
  -2  20   5      932.02      948.72     37.55 o 
  -1  20   5      258.99      207.54     24.16 o 
   0  20   5      435.00      452.42     28.24 o 
   1  20   5       63.69       75.26     21.49 o 
   2  20   5      163.42      154.09     20.84 o 
   3  20   5      447.57      425.37     27.78 o 
   4  20   5        0.04        7.96     19.65 o 
   5  20   5       30.44        2.60     20.55 o 
   6  20   5       13.94       41.09     23.55 o 
   7  20   5      225.04      239.84     35.20 o 
  -7  21   5      118.69      140.60     41.13 o 
  -6  21   5      274.59      267.83     30.58 o 
  -5  21   5        6.29       24.07     24.40 o 
  -4  21   5      111.23      104.00     27.49 o 
  -3  21   5        8.75       16.51     20.46 o 
  -2  21   5       48.65       32.33     20.45 o 
  -1  21   5        0.76        3.92     18.48 o 
   0  21   5       77.71       62.60     19.62 o 
   1  21   5       14.74       -2.06     17.20 o 
   2  21   5      248.44      237.96     28.60 o 
   3  21   5      410.64      420.01     28.11 o 
   4  21   5      879.94      918.73     43.91 o 
   5  21   5       55.70       82.07     28.39 o 
   6  21   5       48.64       29.92     23.78 o 
   7  21   5      185.89      195.91     30.40 o 
  -7  22   5        3.58      -19.72     28.12 o 
  -6  22   5        0.54       -4.79     34.76 o 
  -5  22   5       81.74       99.13     29.86 o 
  -4  22   5      127.67      146.09     28.06 o 
  -3  22   5        6.45        2.55     19.57 o 
  -2  22   5      116.31      153.57     28.44 o 
  -1  22   5      392.95      433.50     29.64 o 
   0  22   5      428.51      476.75     37.01 o 
   1  22   5       48.75       72.95     24.25 o 
   2  22   5       35.49       33.65     23.16 o 
   3  22   5        4.86        6.23     18.38 o 
   4  22   5       28.19      -11.05     19.40 o 
   5  22   5       45.73       86.18     23.56 o 
   6  22   5        4.84       -2.97     21.92 o 
   7  22   5      128.23      131.01     29.04 o 
  -6  23   5        4.76      -15.01     30.52 o 
  -5  23   5       62.88       90.73     25.99 o 
  -4  23   5       53.69       38.34     23.71 o 
  -3  23   5       41.67       52.68     22.30 o 
  -2  23   5      886.74      870.12     38.38 o 
  -1  23   5      693.33      799.48     36.48 o 
   0  23   5        9.49       42.84     19.37 o 
   1  23   5        5.03       46.12     30.28 o 
   2  23   5      167.35      139.44     34.91 o 
   3  23   5       71.04       56.39     24.90 o 
   4  23   5      269.38      217.18     26.65 o 
   5  23   5        9.86       -4.49     31.33 o 
   6  23   5      103.81      115.40     27.53 o 
  -6  24   5        7.83       47.04     25.04 o 
  -5  24   5      113.96       98.46     31.69 o 
  -4  24   5       64.81       77.32     25.68 o 
  -3  24   5        0.30       15.91     21.27 o 
  -2  24   5       96.64      125.26     25.33 o 
  -1  24   5      475.08      476.29     31.89 o 
   0  24   5      140.45      169.74     24.00 o 
   1  24   5       23.00       60.23     30.83 o 
   2  24   5     1512.81     1514.62    106.30 o 
   3  24   5       10.14       45.66     23.78 o 
   4  24   5       27.90       32.71     22.22 o 
   5  24   5      292.58      255.97     33.48 o 
   6  24   5      192.58      189.41     28.99 o 
  -6  25   5      229.96      277.77     40.38 o 
  -5  25   5       77.93       66.93     26.43 o 
  -4  25   5       33.77       29.88     23.27 o 
  -3  25   5       10.90       19.34     34.02 o 
  -2  25   5       15.24       24.35     27.61 o 
  -1  25   5       63.60       66.29     22.40 o 
   0  25   5      303.50      310.37     28.34 o 
   1  25   5      216.95      270.63     39.25 o 
   2  25   5       19.60        3.84     42.86 o 
   3  25   5      743.89      698.84     51.47 o 
   4  25   5      122.66      136.22     47.64 o 
   5  25   5       64.05       61.64     23.98 o 
   6  25   5       17.18       -8.46     22.73 o 
  -5  26   5      144.18      169.03     30.31 o 
  -4  26   5       16.39       25.62     23.63 o 
  -3  26   5      182.35      173.74     28.34 o 
  -2  26   5       38.43        8.23     29.22 o 
  -1  26   5     1140.95     1191.30     52.12 o 
   0  26   5       92.10       67.45     27.56 o 
   1  26   5       69.74       64.33     38.29 o 
   2  26   5      338.44      304.27     42.83 o 
   3  26   5      134.78       98.03     35.67 o 
   4  26   5      357.04      321.69     54.85 o 
   5  26   5       73.71       55.75     29.58 o 
  -5  27   5        9.44       56.04     27.82 o 
  -4  27   5      213.48      182.01     30.16 o 
  -3  27   5       89.64       78.97     25.24 o 
  -2  27   5      152.08      143.76     27.48 o 
  -1  27   5      348.85      379.94     33.45 o 
   0  27   5       87.17       72.27     33.37 o 
   1  27   5      124.71       65.47     41.63 o 
   2  27   5       14.71       -7.29     43.64 o 
   3  27   5      121.08      117.71     35.73 o 
   4  27   5        8.13       26.52     33.39 o 
   5  27   5       92.25      160.97     33.31 o 
  -4  28   5       21.63       56.47     26.58 o 
  -3  28   5        1.67      -24.68     24.68 o 
  -2  28   5      211.45      195.07     29.96 o 
  -1  28   5       33.84        1.90     22.25 o 
   0  28   5      352.06      502.59     87.90 o 
   1  28   5      108.51      121.05     45.21 o 
   2  28   5      328.23      393.79     56.72 o 
   3  28   5        4.36       48.24     34.57 o 
   4  28   5        2.61        1.68     29.57 o 
  -3  29   5      265.11      252.62     31.91 o 
  -2  29   5       90.94       82.55     26.46 o 
  -1  29   5      169.57      213.57     34.86 o 
   0  29   5       33.43       22.16     32.31 o 
   1  29   5      429.13      430.15     89.50 o 
   2  29   5       25.07       49.30     35.69 o 
   3  29   5      398.40      425.39     49.88 o 
  -3  30   5      198.71      197.76     31.81 o 
  -2  30   5      149.70      231.25     37.92 o 
  -1  30   5       47.31       68.32     35.02 o 
   0  30   5      301.38      312.75     44.94 o 
   1  30   5      225.04      171.29     49.45 o 
   2  30   5        0.54      -32.97     32.97 o 
   3  30   5       25.84       63.34     44.72 o 
  -1  31   5        0.22       78.65     36.17 o 
   0  31   5        1.01        2.51     31.01 o 
   1  31   5       32.39       85.95     47.86 o 
  -9   0   6        8.24      -16.92     37.41 o 
  -8   0   6      752.11      749.63     64.36 o 
  -7   0   6      760.95      684.98     59.39 o 
  -6   0   6       78.75      115.90     28.37 o 
  -5   0   6       60.55       50.93     18.58 o 
  -4   0   6      229.48      246.17     24.15 o 
  -3   0   6     3926.07     3991.71     65.26 o 
  -2   0   6     3300.44     3317.25     77.09 o 
  -1   0   6    11642.95    10848.14    142.38 o 
   0   0   6      520.90      417.85     44.85 o 
   4   0   6        2.64        0.80     23.70 o 
   5   0   6      294.57      301.34     42.30 o 
   6   0   6        0.63       -9.03     49.71 o 
   7   0   6      178.01      194.12     62.98 o 
   8   0   6        1.58        0.95     51.15 o 
   9   0   6        0.12      -47.27     47.27 o 
  -9   1   6       47.80       18.37     30.77 o 
  -8   1   6       49.17       19.59     27.27 o 
  -7   1   6       80.81       41.94     37.24 o 
  -6   1   6        4.67      -16.37     19.67 o 
  -5   1   6        2.58        4.56     13.55 o 
  -4   1   6      351.73      318.72     17.58 o 
  -3   1   6      249.36      243.76     17.50 o 
  -2   1   6      198.16      185.74     19.92 o 
  -1   1   6      252.63      236.48     28.75 o 
   0   1   6      801.62      843.19     88.19 o 
   3   1   6      232.12      244.39     26.39 o 
   4   1   6      178.33      221.84     19.60 o 
   5   1   6      244.79      285.32     24.72 o 
   6   1   6      242.99      217.22     27.79 o 
   7   1   6        0.04      -13.88     33.49 o 
   8   1   6      167.12      207.95     54.78 o 
   9   1   6      105.94       99.40     45.18 o 
  -9   2   6       31.51       36.56     28.27 o 
  -8   2   6      346.36      281.89     36.42 o 
  -7   2   6        8.35       -2.87     20.84 o 
  -6   2   6      296.58      285.46     23.08 o 
  -5   2   6       30.12        9.17     15.37 o 
  -4   2   6      324.37      373.95     17.99 o 
  -3   2   6      385.75      428.63     17.32 o 
  -2   2   6      809.45      756.96     25.85 o 
  -1   2   6     1117.90     1191.59     62.28 o 
   0   2   6      284.43      316.02     25.23 o 
   3   2   6       93.55       98.28     23.43 o 
   4   2   6      851.66      892.55     34.62 o 
   5   2   6      186.10      246.31     21.05 o 
   6   2   6      467.51      479.57     33.66 o 
   7   2   6       64.30       48.36     29.82 o 
   8   2   6       38.65       -0.52     38.08 o 
   9   2   6       51.76       23.72     66.61 o 
  -9   3   6       37.81        3.46     30.15 o 
  -8   3   6       66.31       62.53     25.51 o 
  -7   3   6       62.79       94.01     24.28 o 
  -6   3   6        0.02       24.80     18.11 o 
  -5   3   6      272.06      276.12     20.85 o 
  -4   3   6       86.40      123.37     16.51 o 
  -3   3   6       55.17       44.07     14.47 o 
  -2   3   6      930.71      995.86     28.66 o 
  -1   3   6      744.92      905.51     34.93 o 
   0   3   6      487.93      580.64     41.75 o 
   1   3   6     3083.08     3111.10    109.12 o 
   2   3   6        0.19      -13.85     21.06 o 
   3   3   6      237.21      193.04     25.60 o 
   4   3   6     1143.74     1259.53     38.79 o 
   5   3   6        0.00        1.28     19.96 o 
   6   3   6      238.05      279.33     35.66 o 
   7   3   6        6.03       27.12     29.19 o 
   8   3   6      194.03      247.89     51.64 o 
   9   3   6      116.45       73.98     45.11 o 
  -9   4   6       26.45       20.63     32.61 o 
  -8   4   6      267.45      212.90     35.71 o 
  -7   4   6        8.13       -4.02     18.96 o 
  -6   4   6       44.73       67.79     20.29 o 
  -5   4   6      550.06      578.39     29.91 o 
  -4   4   6        0.59        5.97     13.61 o 
  -3   4   6      151.90      153.52     16.12 o 
  -2   4   6       92.22      121.40     15.78 o 
  -1   4   6      965.84      952.28     35.30 o 
   0   4   6      766.17      798.05     33.68 o 
   1   4   6      128.01      139.76     18.03 o 
   2   4   6      166.94      170.14     27.81 o 
   3   4   6       34.90       45.82     20.01 o 
   4   4   6      116.12      105.38     22.02 o 
   5   4   6       29.69       38.00     22.73 o 
   6   4   6      109.82       74.83     24.18 o 
   7   4   6      272.59      275.37     39.30 o 
   8   4   6      100.52       96.57     45.24 o 
   9   4   6      179.63      144.01    119.96 o 
  -9   5   6        4.58       27.92     27.99 o 
  -8   5   6        0.00       30.92     26.88 o 
  -7   5   6      191.80      178.29     25.43 o 
  -6   5   6       31.81       12.57     18.63 o 
  -5   5   6       93.09      123.53     28.14 o 
  -4   5   6       81.93       59.77     18.88 o 
  -3   5   6      254.43      225.58     17.39 o 
  -2   5   6       99.59      149.25     16.37 o 
  -1   5   6      119.37      104.75     16.70 o 
   0   5   6       38.57       43.54     15.19 o 
   1   5   6       88.93      128.76     17.64 o 
   2   5   6      669.57      731.42     33.55 o 
   3   5   6       61.45       22.39     25.09 o 
   4   5   6        6.71       19.18     19.17 o 
   5   5   6      231.67      217.52     41.94 o 
   6   5   6       24.75       49.51     23.54 o 
   7   5   6      207.97      193.83     29.62 o 
   8   5   6      362.93      388.07     46.03 o 
   9   5   6      129.53      170.62     51.38 o 
  -9   6   6        0.09      -26.37     26.37 o 
  -8   6   6       64.06       70.16     28.81 o 
  -7   6   6      682.61      654.72     35.05 o 
  -6   6   6     1388.99     1286.81     42.80 o 
  -5   6   6        1.40      -12.07     17.35 o 
  -4   6   6       33.08       22.55     17.80 o 
  -3   6   6      570.46      576.99     37.44 o 
  -2   6   6      298.84      294.44     19.05 o 
  -1   6   6      962.51     1056.78     21.19 o 
   0   6   6     2793.00     2858.12     44.48 o 
   1   6   6       47.89       81.85     22.23 o 
   2   6   6      931.94      964.86     65.35 o 
   3   6   6      236.48      225.90     31.54 o 
   4   6   6      159.74      175.06     23.68 o 
   5   6   6       65.53       45.86     30.56 o 
   6   6   6      166.95      214.32     32.21 o 
   7   6   6      105.59      100.17     41.67 o 
   8   6   6      129.13      138.51     36.19 o 
   9   6   6        8.15       -5.57     71.09 o 
  -9   7   6       44.54       45.18     30.43 o 
  -8   7   6      142.03      156.86     26.91 o 
  -7   7   6        0.83       19.96     21.40 o 
  -6   7   6       98.50      129.57     22.89 o 
  -5   7   6      217.99      208.41     23.88 o 
  -4   7   6        5.13       25.38     17.77 o 
  -3   7   6        0.06       21.15     18.10 o 
  -2   7   6      400.64      343.84     23.24 o 
  -1   7   6      486.60      470.15     18.37 o 
   0   7   6       55.38       78.88     18.86 o 
   1   7   6       14.39        2.71     37.19 o 
   2   7   6      561.27      567.82     28.47 o 
   3   7   6      338.98      425.96     30.14 o 
   4   7   6       44.83       23.49     29.45 o 
   5   7   6      371.68      418.76     45.01 o 
   6   7   6       81.73       59.93     23.83 o 
   7   7   6      323.10      272.80     28.73 o 
   8   7   6       81.83       47.05     55.45 o 
   9   7   6       18.27      -48.05     48.91 o 
  -9   8   6       28.43       28.65     28.80 o 
  -8   8   6       99.74      123.30     27.08 o 
  -7   8   6      358.39      351.08     30.05 o 
  -6   8   6        7.18        5.79     20.67 o 
  -5   8   6      145.70      126.99     22.19 o 
  -4   8   6     1977.64     2018.73     47.90 o 
  -3   8   6     1125.49     1120.79     40.50 o 
  -2   8   6       43.62       60.82     18.70 o 
  -1   8   6      573.92      512.46     18.46 o 
   0   8   6        2.40       -9.19     13.27 o 
   1   8   6      162.36      252.91     24.83 o 
   2   8   6      128.24      121.17     20.01 o 
   3   8   6        2.83       51.85     21.36 o 
   4   8   6      431.78      528.30     50.09 o 
   5   8   6       22.56       50.95     31.74 o 
   6   8   6        2.92       10.58     24.57 o 
   7   8   6       16.38       45.10     29.26 o 
   8   8   6       13.35       41.48     35.84 o 
   9   8   6      126.84      182.89     41.71 o 
  -8   9   6      233.96      271.19     30.26 o 
  -7   9   6       12.72       22.31     22.00 o 
  -6   9   6       40.82       82.33     22.45 o 
  -5   9   6      593.60      646.07     37.57 o 
  -4   9   6      646.76      595.02     34.69 o 
  -3   9   6      433.70      416.27     29.22 o 
  -2   9   6      310.70      393.62     30.35 o 
  -1   9   6      905.07      920.87     26.69 o 
   0   9   6     1106.87     1051.32     58.07 o 
   1   9   6        4.05       33.25     19.26 o 
   2   9   6        1.47       16.37     17.34 o 
   3   9   6       89.70      102.88     24.50 o 
   4   9   6       84.79      172.30     56.20 o 
   5   9   6        4.99       28.04     36.02 o 
   6   9   6     2070.38     2109.97     66.92 o 
   7   9   6      648.66      661.36     37.44 o 
   8   9   6      246.88      270.58     30.88 o 
  -8  10   6      120.05      148.57     28.10 o 
  -7  10   6       72.04       36.94     22.42 o 
  -6  10   6       36.94       11.16     19.57 o 
  -5  10   6      307.45      355.08     28.32 o 
  -4  10   6      106.57      157.11     25.58 o 
  -3  10   6      488.85      481.62     30.84 o 
  -2  10   6      227.57      200.67     23.63 o 
  -1  10   6      640.51      708.86     32.01 o 
   0  10   6      430.57      467.79     24.11 o 
   1  10   6      518.01      634.33     31.90 o 
   2  10   6      601.74      523.72     30.90 o 
   3  10   6      451.76      468.97     31.21 o 
   4  10   6      953.09      894.56     55.06 o 
   5  10   6      578.48      562.43     40.32 o 
   6  10   6      121.38      139.79     30.96 o 
   7  10   6       13.60       17.27     21.91 o 
   8  10   6      218.26      213.12     29.13 o 
  -8  11   6      608.04      706.45     40.12 o 
  -7  11   6        2.22        2.40     21.06 o 
  -6  11   6      419.78      413.38     30.43 o 
  -5  11   6      280.04      356.32     28.58 o 
  -4  11   6       57.40       26.83     22.69 o 
  -3  11   6        0.43       30.03     20.65 o 
  -2  11   6        0.05      -18.37     22.18 o 
  -1  11   6       81.65       88.62     19.90 o 
   0  11   6      109.50      135.47     19.31 o 
   1  11   6      112.02      149.47     19.79 o 
   2  11   6       12.30       -6.44     16.63 o 
   3  11   6      507.98      458.36     28.04 o 
   4  11   6      113.45      118.23     33.70 o 
   5  11   6     2127.63     2055.94     65.71 o 
   6  11   6      314.93      332.49     37.18 o 
   7  11   6       20.22      -37.46     42.31 o 
   8  11   6      245.92      214.42     30.22 o 
  -8  12   6       48.29       70.37     26.10 o 
  -7  12   6      256.14      226.05     30.37 o 
  -6  12   6      146.76      127.53     24.87 o 
  -5  12   6      317.94      363.22     29.17 o 
  -4  12   6        0.29        2.48     20.12 o 
  -3  12   6      386.04      318.31     29.58 o 
  -2  12   6       54.75       81.91     22.10 o 
  -1  12   6        6.63       -0.16     18.40 o 
   0  12   6       10.75       45.24     28.47 o 
   1  12   6       25.03       17.24     15.13 o 
   2  12   6        0.78      -11.31     16.81 o 
   3  12   6       33.12       47.47     19.07 o 
   4  12   6      250.36      262.80     71.85 o 
   5  12   6      472.13      477.21     39.41 o 
   6  12   6       28.01       11.55     26.56 o 
   7  12   6       23.68       95.43     31.08 o 
   8  12   6      110.07       91.61     26.85 o 
  -8  13   6       34.75       37.07     26.30 o 
  -7  13   6       14.67       20.84     23.83 o 
  -6  13   6      242.38      309.49     29.22 o 
  -5  13   6        1.40       16.27     20.53 o 
  -4  13   6       29.77       17.53     22.44 o 
  -3  13   6      492.43      524.01     34.00 o 
  -2  13   6       17.39       24.72     20.62 o 
  -1  13   6       73.20       66.37     20.88 o 
   0  13   6      264.67      257.02     24.59 o 
   1  13   6      275.23      247.95     20.70 o 
   2  13   6     1233.49     1271.89     40.23 o 
   3  13   6     2781.92     2672.21     68.46 o 
   4  13   6      390.81      351.08     42.69 o 
   5  13   6      236.98      205.83     34.28 o 
   6  13   6     1098.41     1063.39     55.60 o 
   7  13   6      162.56      199.08     36.33 o 
   8  13   6      114.76      179.01     29.57 o 
  -8  14   6        0.35      -22.55     22.55 o 
  -7  14   6       31.31      113.14     26.32 o 
  -6  14   6       95.00       95.63     25.28 o 
  -5  14   6      158.23      126.59     24.24 o 
  -4  14   6       37.36       49.32     23.28 o 
  -3  14   6      107.65       69.86     29.37 o 
  -2  14   6       64.26       86.08     23.11 o 
  -1  14   6        1.81       28.37     19.87 o 
   0  14   6      543.62      586.29     40.52 o 
   1  14   6        1.15       -5.79     15.22 o 
   2  14   6      243.48      270.99     32.62 o 
   3  14   6        7.69       20.91     23.54 o 
   4  14   6       49.14       15.20     21.87 o 
   5  14   6        0.00       51.32     32.23 o 
   6  14   6       17.72       52.65     24.66 o 
   7  14   6     1697.10     1736.53     60.85 o 
   8  14   6      150.69       88.29     28.19 o 
  -8  15   6       35.08       36.66     26.44 o 
  -7  15   6      114.23       75.92     26.92 o 
  -6  15   6       50.90       50.58     24.05 o 
  -5  15   6       57.28       76.66     26.10 o 
  -4  15   6     1136.58     1143.75     57.84 o 
  -3  15   6      434.11      380.28     31.65 o 
  -2  15   6       77.86       87.07     24.25 o 
  -1  15   6        2.13       23.50     20.65 o 
   0  15   6      246.02      192.83     26.36 o 
   1  15   6      978.39      982.75     32.36 o 
   2  15   6      179.36      224.84     23.99 o 
   3  15   6      528.52      515.90     38.33 o 
   4  15   6      173.30      208.26     24.74 o 
   5  15   6      711.18      761.62     40.77 o 
   6  15   6      840.62      917.17     45.60 o 
   7  15   6      214.82      194.97     32.97 o 
   8  15   6        7.61      -24.90     24.90 o 
  -7  16   6       44.62       41.42     24.11 o 
  -6  16   6        7.53      -18.75     31.07 o 
  -5  16   6       42.91       41.29     24.88 o 
  -4  16   6       47.70       50.65     24.39 o 
  -3  16   6      977.30      907.59     46.04 o 
  -2  16   6     1149.47     1146.62     44.78 o 
  -1  16   6       15.28       17.24     20.96 o 
   0  16   6       66.01       76.80     20.50 o 
   1  16   6       97.80       99.40     21.75 o 
   2  16   6     1175.71     1196.87     40.79 o 
   3  16   6      315.83      320.92     34.44 o 
   4  16   6      550.18      548.13     47.20 o 
   5  16   6      746.24      741.15     37.39 o 
   6  16   6      129.36      194.14     32.19 o 
   7  16   6      147.67      169.75     46.99 o 
  -7  17   6       18.23       10.53     24.14 o 
  -6  17   6        0.46       -3.48     23.07 o 
  -5  17   6      241.80      226.19     31.78 o 
  -4  17   6        4.63        1.61     23.41 o 
  -3  17   6      446.00      443.27     34.50 o 
  -2  17   6        6.33       41.27     21.99 o 
  -1  17   6      132.01      124.86     22.67 o 
   0  17   6        0.28       -7.72     17.84 o 
   1  17   6       27.81       42.84     22.04 o 
   2  17   6       49.28       65.02     25.73 o 
   3  17   6      741.94      696.54     35.51 o 
   4  17   6       47.61       92.90     35.47 o 
   5  17   6      555.34      514.87     33.19 o 
   6  17   6       95.51       76.75     27.50 o 
   7  17   6        6.61       -9.00     26.92 o 
  -7  18   6        5.85       28.29     25.27 o 
  -6  18   6      173.41      127.23     26.26 o 
  -5  18   6        0.80        4.43     25.36 o 
  -4  18   6       81.61       55.03     25.66 o 
  -3  18   6        2.53       -7.79     22.87 o 
  -2  18   6      452.75      490.58     34.06 o 
  -1  18   6      119.32       93.84     22.29 o 
   0  18   6       15.39       31.08     18.97 o 
   1  18   6      106.29       55.59     21.23 o 
   2  18   6      313.02      268.06     35.26 o 
   3  18   6       29.51       31.78     20.61 o 
   4  18   6       45.30       51.22     21.05 o 
   5  18   6      119.33       92.01     24.93 o 
   6  18   6       70.36       68.41     24.85 o 
   7  18   6        0.02       13.35     26.06 o 
  -7  19   6      402.74      436.87     36.99 o 
  -6  19   6        6.60       13.95     23.86 o 
  -5  19   6        6.39       25.89     28.43 o 
  -4  19   6       72.00       67.46     28.29 o 
  -3  19   6      120.50      102.14     26.65 o 
  -2  19   6      445.97      408.49     33.26 o 
  -1  19   6        5.38        1.44     19.63 o 
   0  19   6     1457.89     1532.88     44.64 o 
   1  19   6      184.05      206.38     51.35 o 
   2  19   6      401.45      422.85     79.94 o 
   3  19   6      124.52      129.08     38.24 o 
   4  19   6        0.21       13.44     19.93 o 
   5  19   6      525.68      525.60     34.18 o 
   6  19   6      128.24       99.91     25.75 o 
   7  19   6        1.00        3.75     36.20 o 
  -6  20   6       37.53       54.79     26.10 o 
  -5  20   6       17.42        2.06     25.36 o 
  -4  20   6      372.04      404.54     37.17 o 
  -3  20   6      398.91      425.17     36.00 o 
  -2  20   6        4.28        7.05     20.23 o 
  -1  20   6      428.88      451.68     30.50 o 
   0  20   6      821.93      842.46     36.38 o 
   1  20   6     1627.19     1581.06     60.01 o 
   2  20   6      131.41      119.94     41.80 o 
   3  20   6        2.57       66.82     28.20 o 
   4  20   6       65.85       60.53     22.39 o 
   5  20   6        4.44       42.31     22.75 o 
   6  20   6       14.75       -6.55     22.65 o 
  -6  21   6      168.40      167.21     30.40 o 
  -5  21   6       33.04      -19.35     26.93 o 
  -4  21   6       12.27       12.87     38.29 o 
  -3  21   6        1.45        7.15     21.51 o 
  -2  21   6        1.25        1.90     20.36 o 
  -1  21   6      824.52      790.11     37.11 o 
   0  21   6      102.50       37.54     21.44 o 
   1  21   6       56.32       47.61     36.23 o 
   2  21   6      102.95      190.78     48.28 o 
   3  21   6      140.41      104.25     34.01 o 
   4  21   6      728.34      741.78     43.55 o 
   5  21   6       46.44       75.10     24.14 o 
   6  21   6        9.02       68.61     25.50 o 
  -6  22   6        0.53        5.98     24.85 o 
  -5  22   6      155.51      134.52     32.23 o 
  -4  22   6        7.00       19.03     25.90 o 
  -3  22   6      101.80       78.39     24.55 o 
  -2  22   6      681.70      771.52     38.11 o 
  -1  22   6     1042.30     1077.65     52.09 o 
   0  22   6      158.63      185.51     25.36 o 
   1  22   6      315.14      330.54     51.22 o 
   2  22   6     1307.66     1360.56    111.43 o 
   3  22   6      262.35      301.57     42.59 o 
   4  22   6        0.06       48.92     26.29 o 
   5  22   6      256.98      179.58     28.75 o 
   6  22   6        2.06       15.02     24.07 o 
  -5  23   6        5.37       45.41     29.27 o 
  -4  23   6        4.75        2.02     23.57 o 
  -3  23   6       21.38       33.36     23.28 o 
  -2  23   6      405.46      494.19     34.04 o 
  -1  23   6      273.92      342.69     38.24 o 
   0  23   6      242.50      289.60     32.14 o 
   1  23   6       52.72        0.98     35.71 o 
   2  23   6      235.69      146.72     45.27 o 
   3  23   6       82.68       47.15     32.26 o 
   4  23   6        6.93      -30.49     30.49 o 
   5  23   6      272.10      268.32     35.62 o 
  -5  24   6       68.70      164.22     30.46 o 
  -4  24   6      549.24      476.95     37.82 o 
  -3  24   6     1138.34     1139.92     46.38 o 
  -2  24   6     1858.52     1734.16     53.28 o 
  -1  24   6      471.32      469.56     33.87 o 
   0  24   6        3.23       47.24     27.02 o 
   1  24   6      830.28     1040.46     74.89 o 
   2  24   6      461.81      585.48     60.84 o 
   3  24   6      136.86      137.44     37.89 o 
   4  24   6       13.55       36.79     33.48 o 
   5  24   6      103.67      129.76     44.52 o 
  -5  25   6        2.59      -28.31     28.31 o 
  -4  25   6       88.46       87.51     26.81 o 
  -3  25   6        0.06       35.23     27.09 o 
  -2  25   6      329.49      352.00     33.16 o 
  -1  25   6        7.19       44.43     23.42 o 
   0  25   6      435.48      403.48     45.08 o 
   1  25   6        1.16       20.14     41.15 o 
   2  25   6      144.10      151.79     47.35 o 
   3  25   6        0.23       32.17     33.20 o 
   4  25   6      102.59       80.24     35.90 o 
   5  25   6       95.44       16.73     41.38 o 
  -4  26   6       45.67       92.71     27.87 o 
  -3  26   6      165.37      155.11     28.73 o 
  -2  26   6        3.04       11.70     24.56 o 
  -1  26   6       27.82       -2.90     23.32 o 
   0  26   6      235.02      166.34     39.96 o 
   1  26   6        8.96       -6.52     38.50 o 
   2  26   6        1.54       -6.91     38.95 o 
   3  26   6       28.84       33.73     34.86 o 
   4  26   6       10.14       29.36     44.73 o 
  -3  27   6      153.40      215.84     30.97 o 
  -2  27   6      229.37      149.03     29.37 o 
  -1  27   6       66.93       65.84     28.73 o 
   0  27   6      560.01      596.65     52.84 o 
   1  27   6       74.83      156.98     50.65 o 
   2  27   6       19.58       -0.33     38.99 o 
   3  27   6       62.27       18.28     35.52 o 
  -3  28   6       40.69       47.15     27.31 o 
  -2  28   6      347.30      414.59     40.73 o 
  -1  28   6      120.54      112.36     44.20 o 
   0  28   6      395.71      451.97     49.54 o 
   1  28   6      143.68      110.54     49.35 o 
   2  28   6       80.21      107.48     48.65 o 
   3  28   6       65.74       13.95     35.71 o 
  -2  29   6       23.27       21.54     64.58 o 
  -1  29   6       27.13      -32.52     32.52 o 
   0  29   6      130.72       75.91     60.67 o 
   1  29   6       21.34      -56.09     56.09 o 
  -8   1   7        1.28      -19.23     27.72 o 
  -7   1   7       70.71       88.86     31.35 o 
  -6   1   7        9.13       -1.50     30.41 o 
  -5   1   7       12.37       19.26     23.75 o 
  -4   1   7        8.14        2.29     39.97 o 
  -3   1   7      427.42      496.97     24.56 o 
  -2   1   7      149.29      197.53     46.35 o 
  -1   1   7      899.40      854.80     33.90 o 
   0   1   7     1829.09     1809.83     77.22 o 
   1   1   7       74.28       93.71     38.46 o 
   3   1   7     1275.97     1297.33     61.77 o 
   4   1   7      175.87      135.88     19.88 o 
   5   1   7      294.99      294.69     27.33 o 
   6   1   7       14.65        3.88     33.96 o 
   7   1   7      219.51      288.98     52.45 o 
   8   1   7      154.25      156.37     51.30 o 
  -8   2   7       57.07      -14.48     31.99 o 
  -7   2   7      217.63      195.78     39.41 o 
  -6   2   7      111.54       85.98     27.20 o 
  -5   2   7      157.45      224.14     29.32 o 
  -4   2   7       12.92       -2.50     19.86 o 
  -3   2   7      250.96      251.65     20.66 o 
  -2   2   7      443.14      396.81     26.85 o 
  -1   2   7      307.92      384.65     28.71 o 
   0   2   7        8.31      -16.73     17.99 o 
   1   2   7        9.70       90.56     38.46 o 
   3   2   7        2.77       19.23     22.48 o 
   4   2   7        0.62      -14.63     19.28 o 
   5   2   7      604.85      690.10     34.26 o 
   6   2   7      131.59       76.61     32.25 o 
   7   2   7      184.00       73.36     38.10 o 
   8   2   7       23.68      104.02     46.09 o 
  -8   3   7        0.63       14.34     33.29 o 
  -7   3   7       13.44        4.58     31.89 o 
  -6   3   7       11.15        5.42     23.68 o 
  -5   3   7       55.84       50.43     31.45 o 
  -4   3   7       35.15       45.91     17.98 o 
  -3   3   7       74.45       91.76     16.19 o 
  -2   3   7     1740.45     1706.48     43.99 o 
  -1   3   7     2011.57     2011.37     51.98 o 
   0   3   7     1614.08     1643.32     71.16 o 
   1   3   7        2.37       57.05     30.25 o 
   2   3   7      425.63      489.70     40.37 o 
   3   3   7      243.36      254.07     30.13 o 
   4   3   7      259.66      248.57     25.91 o 
   5   3   7        6.46       33.63     21.02 o 
   6   3   7      184.01      138.45     34.15 o 
   7   3   7        5.49       -1.31     29.78 o 
   8   3   7       20.90      -36.64     36.64 o 
  -8   4   7      114.51       28.82     35.19 o 
  -7   4   7        0.04       14.16     26.44 o 
  -6   4   7       55.58        1.42     25.35 o 
  -5   4   7        8.07       11.14     18.33 o 
  -4   4   7        1.87      -17.13     17.13 o 
  -3   4   7      217.01      247.59     23.16 o 
  -2   4   7      214.32      273.55     26.46 o 
  -1   4   7       86.07       78.60     20.59 o 
   0   4   7      613.77      602.07     66.00 o 
   1   4   7      805.10      725.10     30.48 o 
   2   4   7     1135.49     1212.43     53.79 o 
   3   4   7       47.42       46.32     23.31 o 
   4   4   7        1.22       10.58     19.31 o 
   5   4   7      562.52      543.40     36.10 o 
   6   4   7      217.05      178.29     33.94 o 
   7   4   7       11.05        2.84     30.27 o 
   8   4   7       16.84      -14.51     31.89 o 
  -8   5   7       76.37       83.44     37.61 o 
  -7   5   7      216.71      244.02     39.92 o 
  -6   5   7      608.25      668.91     42.57 o 
  -5   5   7       78.68       89.39     20.51 o 
  -4   5   7      101.24       89.04     23.25 o 
  -3   5   7      518.31      621.11     30.31 o 
  -2   5   7      504.98      550.47     31.08 o 
  -1   5   7      293.13      283.62     26.53 o 
   0   5   7      125.64      135.75     16.64 o 
   1   5   7       30.25       72.74     18.86 o 
   2   5   7      662.71      650.38     33.66 o 
   3   5   7     1483.17     1480.22     52.68 o 
   4   5   7       24.63       -0.61     28.73 o 
   5   5   7      411.35      358.49     43.93 o 
   6   5   7      182.30      195.01     30.67 o 
   7   5   7      111.86       64.42     33.18 o 
   8   5   7      169.49      277.77     61.24 o 
  -8   6   7        9.92      -29.18     33.40 o 
  -7   6   7      118.73      113.10     32.65 o 
  -6   6   7       13.68       15.07     24.58 o 
  -5   6   7       15.41        2.63     18.59 o 
  -4   6   7       29.05       42.61     19.28 o 
  -3   6   7      175.52      193.98     22.68 o 
  -2   6   7     2355.27     2385.87     54.91 o 
  -1   6   7        4.25       -9.41     17.63 o 
   0   6   7       80.51      102.70     23.11 o 
   1   6   7        0.03       11.60     16.68 o 
   2   6   7     1515.28     1501.83     49.82 o 
   3   6   7        7.87       33.99     23.88 o 
   4   6   7      272.43      283.99     52.49 o 
   5   6   7        0.07      -28.50     28.50 o 
   6   6   7        8.09       14.90     33.45 o 
   7   6   7        0.16       23.40     34.54 o 
   8   6   7       83.91       63.18     36.43 o 
  -8   7   7       66.57       56.07     29.98 o 
  -7   7   7       12.20        3.24     27.93 o 
  -6   7   7       56.23       18.39     21.29 o 
  -5   7   7       88.10      134.78     28.54 o 
  -4   7   7       55.19       26.92     19.12 o 
  -3   7   7     1261.70     1169.49     42.99 o 
  -2   7   7        9.41       33.70     19.56 o 
  -1   7   7       79.05       52.79     20.39 o 
   0   7   7        5.89       -5.68     14.73 o 
   1   7   7       16.80       18.49     36.66 o 
   2   7   7      401.79      396.75     32.88 o 
   3   7   7      142.19      177.31     27.99 o 
   4   7   7        0.65       -7.26     29.03 o 
   5   7   7      201.93      116.35     36.70 o 
   6   7   7       12.26       -6.27     23.48 o 
   7   7   7      150.66       94.33     35.39 o 
   8   7   7       56.62       70.65     37.47 o 
  -8   8   7      226.30      213.99     35.27 o 
  -7   8   7       65.62      122.32     40.87 o 
  -6   8   7      136.85      157.08     26.20 o 
  -5   8   7      130.02      145.73     24.58 o 
  -4   8   7     1026.97     1043.33     38.98 o 
  -3   8   7       11.97       -7.86     18.52 o 
  -2   8   7       68.89       78.97     21.17 o 
  -1   8   7      186.23      200.09     29.37 o 
   0   8   7      469.91      489.67     31.42 o 
   1   8   7      843.99      838.81     38.88 o 
   2   8   7        0.15        5.99     19.53 o 
   3   8   7      185.71      195.83     45.09 o 
   4   8   7      199.27      267.11     39.98 o 
   5   8   7      569.31      516.78     53.53 o 
   6   8   7        8.10       34.44     64.53 o 
   7   8   7      164.08      219.35     34.01 o 
   8   8   7        0.64      -32.65     32.65 o 
  -8   9   7      297.95      356.97     40.17 o 
  -7   9   7      288.48      367.05     42.75 o 
  -6   9   7       32.34       20.15     21.67 o 
  -5   9   7        0.02       14.52     20.16 o 
  -4   9   7      433.10      393.22     29.19 o 
  -3   9   7       64.36       74.71     22.74 o 
  -2   9   7      393.27      498.92     32.31 o 
  -1   9   7        6.92      -23.18     23.18 o 
   0   9   7      375.80      416.82     29.93 o 
   1   9   7       47.34       43.61     21.87 o 
   2   9   7     1868.08     1830.38     48.64 o 
   3   9   7       61.86       70.53     21.65 o 
   4   9   7      439.64      531.31     48.08 o 
   5   9   7       62.03       76.52     34.12 o 
   6   9   7        7.05      -30.23     30.23 o 
   7   9   7      194.88      167.02     43.67 o 
   8   9   7      215.48      174.77     42.13 o 
  -8  10   7       10.57      -22.89     27.73 o 
  -7  10   7       91.44       82.04     25.04 o 
  -6  10   7        5.34       12.93     21.41 o 
  -5  10   7      128.47      118.07     24.21 o 
  -4  10   7     1477.58     1434.03     45.91 o 
  -3  10   7      326.33      325.93     29.89 o 
  -2  10   7      113.90       91.80     34.11 o 
  -1  10   7       16.44       -7.79     23.19 o 
   0  10   7      197.93      217.32     38.70 o 
   1  10   7       72.40       63.77     23.20 o 
   2  10   7      471.41      531.84     48.73 o 
   3  10   7        2.78       47.50     26.98 o 
   4  10   7      198.99      233.67     43.21 o 
   5  10   7        5.69       45.17     32.35 o 
   6  10   7      169.42      182.57     43.36 o 
   7  10   7      205.29      280.22     35.30 o 
   8  10   7       79.82       79.38     38.28 o 
  -7  11   7      191.30      211.96     29.72 o 
  -6  11   7      130.79      133.02     31.80 o 
  -5  11   7      483.94      496.59     33.01 o 
  -4  11   7       90.48      146.04     26.63 o 
  -3  11   7      373.91      406.24     32.17 o 
  -2  11   7        3.23       61.53     23.01 o 
  -1  11   7        2.61       11.88     20.18 o 
   0  11   7      344.82      350.75     37.12 o 
   1  11   7       82.79      138.84     34.48 o 
   2  11   7     1365.93     1392.71     46.37 o 
   3  11   7     1145.82     1205.02     52.85 o 
   4  11   7     1437.54     1471.07     71.40 o 
   5  11   7       72.08       96.92     36.41 o 
   6  11   7      295.67      248.30     45.91 o 
   7  11   7        4.49      -10.06     27.30 o 
  -7  12   7        0.12       -2.66     22.13 o 
  -6  12   7      102.02      140.44     27.24 o 
  -5  12   7     2219.67     2048.33     69.99 o 
  -4  12   7     1927.75     1920.38     58.33 o 
  -3  12   7       92.97       78.00     24.12 o 
  -2  12   7        2.90      -16.03     24.60 o 
  -1  12   7      106.34      134.58     24.33 o 
   0  12   7      521.75      439.56     35.40 o 
   1  12   7      698.91      648.82     62.49 o 
   2  12   7      105.01      110.94     22.69 o 
   3  12   7      128.53       92.49     26.91 o 
   4  12   7      207.18      210.16     33.78 o 
   5  12   7        1.23      103.92     38.21 o 
   6  12   7      130.55      237.47     47.44 o 
   7  12   7      193.33      128.88     44.66 o 
  -7  13   7      110.82      117.49     28.53 o 
  -6  13   7      127.90      118.46     34.14 o 
  -5  13   7      268.35      295.02     29.76 o 
  -4  13   7      148.64      111.71     26.26 o 
  -3  13   7       30.20       19.53     22.58 o 
  -2  13   7       54.98       44.21     22.90 o 
  -1  13   7       28.83       34.87     21.54 o 
   0  13   7      543.14      550.90     37.55 o 
   1  13   7       45.76       20.02     25.85 o 
   2  13   7      411.47      332.37     45.67 o 
   3  13   7        0.66       31.73     24.22 o 
   4  13   7       60.00       34.42     35.66 o 
   5  13   7     1281.31     1337.94     84.78 o 
   6  13   7      296.92      337.73     63.82 o 
   7  13   7        7.10      102.25     44.03 o 
  -7  14   7      198.51      241.18     31.62 o 
  -6  14   7       66.59       74.21     25.66 o 
  -5  14   7        0.08       -4.91     22.25 o 
  -4  14   7      476.56      487.50     46.53 o 
  -3  14   7        4.71      -20.81     20.81 o 
  -2  14   7       36.27       60.22     23.23 o 
  -1  14   7      462.83      446.65     32.76 o 
   0  14   7      497.17      382.62     33.89 o 
   1  14   7      274.14      320.07     34.79 o 
   2  14   7      189.01      146.97     29.19 o 
   3  14   7       12.41      -16.78     22.16 o 
   4  14   7      123.68      185.44     32.51 o 
   5  14   7       12.77      -19.31     39.82 o 
   6  14   7        4.36        2.65     35.84 o 
   7  14   7      375.01      405.80     55.01 o 
  -7  15   7       92.84       55.41     27.34 o 
  -6  15   7        6.57       37.05     25.55 o 
  -5  15   7       66.29       82.31     25.42 o 
  -4  15   7       60.16      113.63     28.32 o 
  -3  15   7     1057.71     1071.90     48.50 o 
  -2  15   7       82.05       42.41     22.75 o 
  -1  15   7      160.20      167.61     26.78 o 
   0  15   7      528.08      466.07     44.06 o 
   1  15   7       88.07      114.52     24.26 o 
   2  15   7        0.22       44.64     34.86 o 
   3  15   7      133.96      147.68     39.30 o 
   4  15   7       73.95       92.35     30.34 o 
   5  15   7       73.53       87.14     49.18 o 
   6  15   7      314.19      270.55     49.88 o 
   7  15   7      176.66      202.80     39.60 o 
  -7  16   7        4.73       11.29     25.34 o 
  -6  16   7       65.52       81.32     26.39 o 
  -5  16   7      166.83      201.64     31.97 o 
  -4  16   7       21.73       23.05     25.48 o 
  -3  16   7      451.59      437.78     35.62 o 
  -2  16   7      115.50       80.66     25.18 o 
  -1  16   7      253.37      248.63     28.85 o 
   0  16   7       79.44      121.83     40.10 o 
   1  16   7     1691.23     1585.64     48.97 o 
   2  16   7      205.65      221.85     45.12 o 
   3  16   7      245.39      275.45     34.22 o 
   4  16   7      163.23      155.69     36.25 o 
   5  16   7       81.58      126.01     32.20 o 
   6  16   7      156.90      158.21     44.66 o 
  -6  17   7      154.24      194.32     30.97 o 
  -5  17   7        1.18       11.65     26.53 o 
  -4  17   7       20.35       10.05     26.01 o 
  -3  17   7      243.40      236.14     31.21 o 
  -2  17   7        8.87        9.48     22.95 o 
  -1  17   7      119.26      171.20     27.13 o 
   0  17   7      391.94      376.44     32.21 o 
   1  17   7      400.69      427.48     70.33 o 
   2  17   7      120.05       56.26     55.92 o 
   3  17   7      122.83      166.91     42.54 o 
   4  17   7        0.27      -14.00     26.21 o 
   5  17   7        2.28      -26.83     26.83 o 
   6  17   7      221.21      169.68     48.32 o 
  -6  18   7       57.49       78.41     26.99 o 
  -5  18   7       12.26       -3.65     26.61 o 
  -4  18   7       84.55      126.26     29.51 o 
  -3  18   7      214.81      238.73     31.80 o 
  -2  18   7     1661.12     1486.74     53.60 o 
  -1  18   7      450.08      443.88     31.53 o 
   0  18   7      867.60      871.53     45.18 o 
   1  18   7      310.05      398.65     39.04 o 
   2  18   7       56.09       92.99     45.04 o 
   3  18   7      204.67      245.32     47.06 o 
   4  18   7       17.27       35.53     35.36 o 
   5  18   7        5.50       22.01     28.32 o 
   6  18   7       87.04       67.83     48.64 o 
  -6  19   7        5.45       -0.80     25.61 o 
  -5  19   7      104.38       98.83     39.75 o 
  -4  19   7       14.42        0.88     25.74 o 
  -3  19   7       13.65        4.20     25.03 o 
  -2  19   7      190.80      190.21     56.07 o 
  -1  19   7     1714.74     1741.22     64.82 o 
   0  19   7       30.75       22.51     23.58 o 
   1  19   7     1059.90     1202.83     74.67 o 
   2  19   7       42.26      107.02     41.32 o 
   3  19   7        0.40       16.63     56.27 o 
   4  19   7       51.87       58.19     40.16 o 
   5  19   7       66.49       38.43     30.03 o 
   6  19   7       14.62      -11.06     28.13 o 
  -5  20   7        2.85      -27.69     33.36 o 
  -4  20   7       11.74        1.98     37.28 o 
  -3  20   7        6.68       34.47     28.40 o 
  -2  20   7       18.52       48.85     23.28 o 
  -1  20   7      632.99      572.18     43.12 o 
   0  20   7        7.14      -21.57     21.57 o 
   1  20   7        0.06      -30.16     30.16 o 
   2  20   7       61.63       61.63    114.15 o 
   3  20   7      282.61      230.02     49.60 o 
   4  20   7       91.15      123.29     45.21 o 
   5  20   7       49.58       57.26     33.56 o 
  -5  21   7       16.22        9.45     28.73 o 
  -4  21   7        1.28        0.35     29.30 o 
  -3  21   7       70.98       48.30     27.61 o 
  -2  21   7     2590.04     2674.40     64.03 o 
  -1  21   7       96.57      136.35     25.83 o 
   0  21   7       49.79       35.63     44.39 o 
   1  21   7       52.85       82.96     40.98 o 
   2  21   7      238.88      308.41     52.41 o 
   3  21   7       12.22      -13.88     38.28 o 
   4  21   7       11.61        8.79     38.12 o 
   5  21   7        1.46        2.11     38.04 o 
  -5  22   7        4.19      -23.06     28.91 o 
  -4  22   7       73.30       35.33     29.73 o 
  -3  22   7       49.98       45.33     24.97 o 
  -2  22   7       42.39       31.51     24.20 o 
  -1  22   7       68.33       28.68     25.89 o 
   0  22   7      171.84      176.49     50.61 o 
   1  22   7      117.16      189.99     47.73 o 
   2  22   7      140.54       77.96     44.72 o 
   3  22   7       55.44       -9.83     37.80 o 
   4  22   7       26.33       33.80     41.81 o 
   5  22   7        3.23       -0.42     39.18 o 
  -4  23   7        0.59        6.10     28.16 o 
  -3  23   7        0.03       45.19     25.27 o 
  -2  23   7      197.83      146.21     30.78 o 
  -1  23   7        7.09      -15.85     28.97 o 
   0  23   7      609.25      711.12     67.87 o 
   1  23   7       23.35       76.05     43.64 o 
   2  23   7      271.66      293.70     60.84 o 
   3  23   7       20.75       11.89     41.78 o 
   4  23   7        6.34       -0.04     40.64 o 
  -4  24   7        0.50       -7.41     24.66 o 
  -3  24   7      690.36      635.76     40.41 o 
  -2  24   7       97.44       31.01     44.11 o 
  -1  24   7      100.63      182.92     43.03 o 
   0  24   7     2072.03     2156.40    101.18 o 
   1  24   7      143.97      217.88     91.38 o 
   2  24   7        0.72       19.61     38.52 o 
   3  24   7       12.44       55.02     44.21 o 
   4  24   7       90.53       78.69     49.25 o 
  -3  25   7       12.32       -1.08     24.50 o 
  -2  25   7        0.22        2.84     24.37 o 
  -1  25   7      265.76      192.81     34.68 o 
   0  25   7       49.76       75.71     45.80 o 
   1  25   7      541.03      521.91     66.73 o 
   2  25   7      219.15      270.19     56.06 o 
   3  25   7      134.43      261.45    109.30 o 
  -2  26   7      581.28      578.09     40.07 o 
  -1  26   7     1062.58      970.34     62.02 o 
   0  26   7        9.20        7.92     44.19 o 
   1  26   7      439.06      700.79     73.31 o 
   2  26   7        0.09       60.42     49.97 o 
  -1  27   7      392.28      369.84     61.28 o 
   0  27   7      213.43      205.02     78.63 o 
   1  27   7      155.03      169.31     53.17 o 
  -7   0   8        4.73       59.09     68.89 o 
  -6   0   8      303.17      227.01     77.74 o 
  -5   0   8        1.29        1.81     54.56 o 
  -4   0   8      483.57      579.63     81.50 o 
  -3   0   8        1.47       -1.98     28.71 o 
  -2   0   8     2100.42     2066.61    106.30 o 
  -1   0   8        7.36       47.31     28.72 o 
   0   0   8     3053.58     3067.33    114.91 o 
   1   0   8     1295.19     1292.21     84.04 o 
   3   0   8       18.57       23.31     29.57 o 
   4   0   8      442.59      405.37     37.03 o 
   5   0   8       23.56       -6.51     35.28 o 
   6   0   8        0.32       -6.76     37.66 o 
   7   0   8      474.20      419.05     85.25 o 
  -7   1   8        0.87      100.54     48.77 o 
  -6   1   8      576.47      492.08     62.00 o 
  -5   1   8      118.28       95.71     48.78 o 
  -4   1   8       15.22       12.21     39.41 o 
  -3   1   8      539.90      517.56     39.49 o 
  -2   1   8     2478.56     2369.33     81.75 o 
  -1   1   8      280.28      279.69     26.70 o 
   0   1   8       51.67       36.17     25.59 o 
   1   1   8      146.47      139.49     39.56 o 
   3   1   8      279.62      279.11     49.01 o 
   4   1   8      126.02      151.24     24.25 o 
   5   1   8        9.84       41.95     26.06 o 
   6   1   8       39.17       29.72     32.76 o 
   7   1   8      231.06      152.71     53.07 o 
  -7   2   8       13.64       13.79     40.08 o 
  -6   2   8      139.06      138.11     40.20 o 
  -5   2   8       76.05       42.59     43.71 o 
  -4   2   8     1302.56     1145.10     58.11 o 
  -3   2   8      163.11      210.30     32.21 o 
  -2   2   8     1092.35     1025.93     53.43 o 
  -1   2   8     2725.59     2598.49     57.03 o 
   0   2   8     1304.00     1329.99     49.49 o 
   1   2   8      250.12      324.41     31.78 o 
   2   2   8      333.57      325.86     32.97 o 
   3   2   8       26.02       62.38     43.43 o 
   4   2   8        5.88       41.30     18.99 o 
   5   2   8       66.33       95.99     23.51 o 
   6   2   8       40.02       55.82     32.27 o 
   7   2   8        4.21       -8.76     31.54 o 
  -7   3   8      125.13      106.69     42.15 o 
  -6   3   8       62.69       43.85     35.85 o 
  -5   3   8       37.43        4.36     30.80 o 
  -4   3   8      567.35      643.26     71.95 o 
  -3   3   8      121.37      128.29     30.72 o 
  -2   3   8      832.07      811.35     45.44 o 
  -1   3   8     6827.25     6546.79    102.54 o 
   0   3   8       39.18       17.57     21.31 o 
   1   3   8     1440.19     1621.51     54.51 o 
   2   3   8       77.87       99.35     25.77 o 
   3   3   8      100.73      148.34     29.49 o 
   4   3   8      411.63      361.79     36.51 o 
   5   3   8       43.66       55.45     25.68 o 
   6   3   8        0.82      -32.99     40.48 o 
   7   3   8        1.24       -3.30     31.80 o 
  -7   4   8        2.43       34.94     36.92 o 
  -6   4   8        0.00       31.82     36.86 o 
  -5   4   8       48.53      100.23     28.11 o 
  -4   4   8      261.34      228.10     35.38 o 
  -3   4   8       15.11        2.85     26.39 o 
  -2   4   8      468.94      466.19     38.75 o 
  -1   4   8      594.84      602.68     36.33 o 
   0   4   8     2677.03     2774.67     90.82 o 
   1   4   8      110.94      146.78     20.32 o 
   2   4   8        9.00       28.79     20.66 o 
   3   4   8        1.74      -23.16     23.16 o 
   4   4   8       43.09        8.50     31.90 o 
   5   4   8      792.05      866.04     45.47 o 
   6   4   8      299.24      238.84     41.54 o 
   7   4   8       64.86       44.41     34.18 o 
  -7   5   8       25.85       69.53     40.25 o 
  -6   5   8       21.75       -7.93     45.69 o 
  -5   5   8      570.13      512.94     39.20 o 
  -4   5   8        2.22      -10.12     23.16 o 
  -3   5   8        4.13       23.69     19.53 o 
  -2   5   8      685.09      572.98     66.67 o 
  -1   5   8      170.21      190.59     37.67 o 
   0   5   8     1557.65     1542.87     52.06 o 
   1   5   8      134.86       98.60     21.14 o 
   2   5   8      127.86      176.19     25.59 o 
   3   5   8      160.61      139.70     24.85 o 
   4   5   8       41.89       22.84     31.62 o 
   5   5   8       33.97       47.68     35.55 o 
   6   5   8       10.28       28.78     32.19 o 
   7   5   8        7.50        1.04     32.75 o 
  -7   6   8      180.54      174.92     42.70 o 
  -6   6   8      594.22      702.34     66.92 o 
  -5   6   8      569.36      471.37     38.11 o 
  -4   6   8      395.48      447.28     39.16 o 
  -3   6   8       55.04       91.25     21.50 o 
  -2   6   8        0.72        3.11     45.35 o 
  -1   6   8       64.65       83.07     35.71 o 
   0   6   8      740.21      790.90     40.53 o 
   1   6   8     1002.33     1000.31     36.95 o 
   2   6   8      122.90      110.60     27.15 o 
   3   6   8      121.38      104.11     28.73 o 
   4   6   8        8.89      -44.13     44.31 o 
   5   6   8       41.38       86.13     50.85 o 
   6   6   8       14.18      -32.89     32.89 o 
   7   6   8        1.19      -18.90     32.40 o 
  -7   7   8        1.86       -3.82     35.40 o 
  -6   7   8        1.46       16.47     29.64 o 
  -5   7   8       96.42       97.03     29.26 o 
  -4   7   8      253.55      231.94     28.10 o 
  -3   7   8       71.43      100.59     22.76 o 
  -2   7   8     1487.34     1518.15    112.81 o 
  -1   7   8       16.67       27.40     41.05 o 
   0   7   8       93.03       41.96    114.93 o 
   1   7   8      665.62      621.12     55.08 o 
   2   7   8     1593.40     1594.87     53.89 o 
   3   7   8      605.90      610.10     46.64 o 
   4   7   8       98.74       88.27     35.96 o 
   5   7   8      197.71      109.40     39.47 o 
   6   7   8       52.81       32.58     28.81 o 
   7   7   8        0.96       -3.29     37.25 o 
  -7   8   8       27.47       83.45     31.85 o 
  -6   8   8       50.72       65.58     29.96 o 
  -5   8   8       10.83       15.61     26.98 o 
  -4   8   8      342.74      282.38     28.17 o 
  -3   8   8      541.41      533.73     31.94 o 
  -2   8   8      147.98       96.39     29.18 o 
  -1   8   8        3.10      -28.63     28.93 o 
   0   8   8      116.42      113.51     36.83 o 
   1   8   8       11.10       18.61     52.38 o 
   2   8   8      103.79      114.20     24.27 o 
   3   8   8       64.49       74.56     23.29 o 
   4   8   8       24.03       29.93     32.37 o 
   5   8   8      375.91      435.95     91.86 o 
   6   8   8      126.57      116.97     42.23 o 
   7   8   8      102.84      116.29     38.89 o 
  -7   9   8       21.21       13.51     56.93 o 
  -6   9   8      292.21      286.53     37.01 o 
  -5   9   8       11.11       -3.73     21.39 o 
  -4   9   8     1011.45     1016.80     41.44 o 
  -3   9   8      247.36      256.55     29.56 o 
  -2   9   8      131.99      167.23     31.52 o 
  -1   9   8       70.26      145.88     38.05 o 
   0   9   8      502.67      483.08     48.46 o 
   1   9   8     3031.34     2905.48     91.83 o 
   2   9   8       39.01       -4.69     20.63 o 
   3   9   8       71.56       51.39     26.52 o 
   4   9   8      293.43      291.06     44.24 o 
   5   9   8       25.51        0.17     35.73 o 
   6   9   8       45.52       53.87     38.46 o 
   7   9   8       60.44       -4.97     33.73 o 
  -7  10   8       13.34      -19.45     28.70 o 
  -6  10   8      214.24      259.43     36.53 o 
  -5  10   8       88.84       88.84     25.91 o 
  -4  10   8       88.41      124.12     24.57 o 
  -3  10   8       31.34      100.90     25.70 o 
  -2  10   8       40.04       83.35     24.86 o 
  -1  10   8        5.19       76.97     34.88 o 
   0  10   8      218.52      225.43     47.12 o 
   1  10   8     1244.49     1223.01     65.09 o 
   2  10   8        1.29       -8.69     25.89 o 
   3  10   8      984.03      979.82     50.26 o 
   4  10   8        0.00       17.78     31.63 o 
   5  10   8      369.39      322.30     48.56 o 
   6  10   8      448.14      503.62     64.25 o 
  -6  11   8      231.20      238.17     36.15 o 
  -5  11   8        1.01       -3.16     34.28 o 
  -4  11   8      386.09      336.34     30.81 o 
  -3  11   8      330.48      353.88     33.23 o 
  -2  11   8        1.96        0.00     21.50 o 
  -1  11   8        0.01       27.30     26.37 o 
   0  11   8      971.66     1008.92     87.69 o 
   1  11   8      329.26      357.05     63.82 o 
   2  11   8       85.78       79.29     32.11 o 
   3  11   8     1725.64     1855.35    120.70 o 
   4  11   8      362.93      306.96     38.06 o 
   5  11   8      173.44      238.79     63.71 o 
   6  11   8      313.27      282.74     78.76 o 
  -6  12   8      150.38       96.86     27.15 o 
  -5  12   8       35.13       52.46     24.90 o 
  -4  12   8       29.21       43.88     24.19 o 
  -3  12   8       36.75       42.67     24.59 o 
  -2  12   8       17.28        2.31     21.79 o 
  -1  12   8      137.21      105.76     28.65 o 
   0  12   8        3.05      -22.02     31.00 o 
   1  12   8      698.84      742.75     62.08 o 
   2  12   8       87.06       82.99     31.10 o 
   3  12   8      133.92       90.14     38.84 o 
   4  12   8       73.75       89.77     30.17 o 
   5  12   8      109.58       99.97     40.59 o 
   6  12   8        2.78       -1.88     43.94 o 
  -6  13   8       70.51      102.30     27.67 o 
  -5  13   8        4.53       18.35     24.72 o 
  -4  13   8       42.31       20.54     36.42 o 
  -3  13   8       26.00       78.80     26.27 o 
  -2  13   8      212.98      269.47     30.86 o 
  -1  13   8        1.48      -19.34     34.17 o 
   0  13   8       93.73       98.73     36.00 o 
   1  13   8      165.06      134.59     31.58 o 
   2  13   8      398.37      379.13     51.13 o 
   3  13   8       87.26       68.94     37.99 o 
   4  13   8      155.91      139.53     33.69 o 
   5  13   8      758.97      874.28     55.17 o 
   6  13   8      220.03      188.21     47.87 o 
  -6  14   8       73.17       59.47     25.62 o 
  -5  14   8       51.38       60.30     25.93 o 
  -4  14   8      165.20      153.89     33.59 o 
  -3  14   8      130.08      118.67     29.34 o 
  -2  14   8       11.65      -23.78     23.78 o 
  -1  14   8      208.50      194.60     33.12 o 
   0  14   8       11.30      -26.77     31.19 o 
   1  14   8       41.43       35.49     28.35 o 
   2  14   8        5.32       54.68     35.45 o 
   3  14   8       10.71       53.83     37.35 o 
   4  14   8      222.60      194.34     45.72 o 
   5  14   8      232.68      241.83     55.05 o 
   6  14   8      419.30      509.75     59.34 o 
  -6  15   8       52.29       22.26     25.41 o 
  -5  15   8      158.62      138.73     29.31 o 
  -4  15   8      171.70      195.18     32.05 o 
  -3  15   8      188.93      199.72     36.86 o 
  -2  15   8      160.93      204.75     29.54 o 
  -1  15   8        3.61       -4.80     25.53 o 
   0  15   8       48.59       84.72     25.68 o 
   1  15   8      135.94      145.36     32.92 o 
   2  15   8     1145.20     1196.51    120.43 o 
   3  15   8       27.52       -2.85     84.91 o 
   4  15   8      497.69      387.41     54.83 o 
   5  15   8        1.54        5.38     28.77 o 
   6  15   8        1.48       57.40     33.82 o 
  -5  16   8        0.08      -14.45     23.83 o 
  -4  16   8      410.97      367.91     50.32 o 
  -3  16   8       60.41       64.39     26.39 o 
  -2  16   8       14.94       40.21     25.63 o 
  -1  16   8      270.14      317.70     37.15 o 
   0  16   8        1.58       33.67     23.47 o 
   1  16   8      104.36       80.50     31.75 o 
   2  16   8       44.45      -27.91     34.76 o 
   3  16   8        0.64      -29.67     44.05 o 
   4  16   8        0.23       -9.17     34.96 o 
   5  16   8      111.86      171.49    110.50 o 
  -5  17   8      114.80       94.45     28.86 o 
  -4  17   8        6.77        9.48     27.60 o 
  -3  17   8      132.61      136.98     30.21 o 
  -2  17   8      369.23      374.99     35.13 o 
  -1  17   8        0.20       17.32     27.78 o 
   0  17   8        3.57      -14.50     23.07 o 
   1  17   8      108.95      164.49     44.48 o 
   2  17   8      100.21       46.18     66.95 o 
   3  17   8        0.85      -33.99     33.99 o 
   4  17   8        4.91      -49.40     49.40 o 
   5  17   8        1.78      -17.19     34.84 o 
  -5  18   8       26.12       13.51     26.24 o 
  -4  18   8       81.43       98.07     30.42 o 
  -3  18   8       72.64       75.23     31.77 o 
  -2  18   8      353.14      368.07     35.74 o 
  -1  18   8       54.59       26.66     27.08 o 
   0  18   8        0.76       55.96     31.51 o 
   1  18   8       66.70       59.76     48.63 o 
   2  18   8       79.47       60.68     39.03 o 
   3  18   8        0.44       74.74     65.76 o 
   4  18   8       19.20       38.69     41.45 o 
   5  18   8        0.46       53.41     41.53 o 
  -4  19   8      224.15      228.50     36.38 o 
  -3  19   8      209.85      174.41     32.19 o 
  -2  19   8        4.30        7.73     28.34 o 
  -1  19   8       88.40       48.30     26.74 o 
   0  19   8      391.06      325.84     69.45 o 
   1  19   8       19.26       -2.18     38.06 o 
   2  19   8      114.50       76.72     43.00 o 
   3  19   8       38.17      111.54     45.74 o 
   4  19   8      116.38      131.61     65.12 o 
  -4  20   8       24.66        5.02     27.72 o 
  -3  20   8      118.97      136.06     33.19 o 
  -2  20   8      254.48      243.90     30.95 o 
  -1  20   8      476.20      420.86     34.65 o 
   0  20   8      115.31      105.81     34.74 o 
   1  20   8       17.63       78.39     41.66 o 
   2  20   8        0.62       25.92     78.93 o 
   3  20   8       25.99      -11.43     37.61 o 
   4  20   8       55.28       87.42     55.30 o 
  -3  21   8        0.90       -6.15     26.73 o 
  -2  21   8       10.81       19.87     24.76 o 
  -1  21   8     1302.69     1281.36     58.31 o 
   0  21   8     1336.37     1400.50     87.34 o 
   1  21   8      246.93      304.92     55.23 o 
   2  21   8       20.48       50.10     42.51 o 
   3  21   8       26.49      -36.46     36.46 o 
  -3  22   8      410.85      457.47     49.90 o 
  -2  22   8      266.69      246.46     37.36 o 
  -1  22   8      964.15      918.25     51.07 o 
   0  22   8      750.24      667.35     69.35 o 
   1  22   8      486.55      409.70     60.73 o 
   2  22   8       50.92       95.92     74.57 o 
   3  22   8      189.60      313.19     59.12 o 
  -2  23   8      191.80      126.31     32.41 o 
  -1  23   8      202.38      267.00     37.53 o 
   0  23   8      211.79      255.05     55.65 o 
   1  23   8       68.59      113.80     47.21 o 
   2  23   8       52.97       33.25     43.17 o 
  -1  24   8       70.61       27.64     36.98 o 
   0  24   8       88.86        3.31     43.37 o 
   1  24   8       47.48       49.64     47.06 o 
  -6   1   9        0.10      -41.30     41.30 o 
  -5   1   9      119.88       60.32     47.93 o 
  -4   1   9        6.21       -7.84     38.99 o 
  -3   1   9     2011.12     1910.64     90.87 o 
  -2   1   9       25.44       66.61     41.18 o 
  -1   1   9       50.72       92.74     29.31 o 
   0   1   9      523.29      549.22     35.41 o 
   1   1   9     1692.23     1823.02     61.52 o 
   2   1   9      580.81      712.36     43.59 o 
   3   1   9        0.10       56.53     35.08 o 
   4   1   9      241.43      316.41     40.64 o 
   5   1   9       58.12       16.54     28.00 o 
   6   1   9       24.28       27.55     34.74 o 
  -6   2   9        0.04       -3.78     47.05 o 
  -5   2   9        0.60       57.78     46.63 o 
  -4   2   9       27.52      -26.60     38.62 o 
  -3   2   9       77.90       50.66     43.18 o 
  -2   2   9       25.49       21.72     25.46 o 
  -1   2   9       32.60      -24.98     24.98 o 
   0   2   9      779.16      831.07     53.45 o 
   1   2   9        7.42       13.48     25.26 o 
   2   2   9       12.25       26.03     21.77 o 
   3   2   9        0.25        0.07     26.20 o 
   4   2   9        1.19       20.81     22.11 o 
   5   2   9       10.81      -25.66     25.66 o 
   6   2   9        2.09       10.12     33.45 o 
  -6   3   9       19.95       33.03     62.55 o 
  -5   3   9       80.75       79.94     46.67 o 
  -4   3   9      103.84      138.21     59.81 o 
  -3   3   9      143.76       97.84     43.17 o 
  -2   3   9      824.97      721.96     46.58 o 
  -1   3   9      487.74      479.15     57.04 o 
   0   3   9       35.82       47.44     35.09 o 
   1   3   9        0.94       -3.59     24.19 o 
   2   3   9      234.94      226.00     28.84 o 
   3   3   9      188.54      241.37     35.44 o 
   4   3   9       49.13       17.83     29.84 o 
   5   3   9        3.12        2.17     31.40 o 
   6   3   9        2.65      -24.85     33.14 o 
  -6   4   9       11.06       90.05     53.52 o 
  -5   4   9       61.88       76.51     47.33 o 
  -4   4   9      228.43      202.36     53.76 o 
  -3   4   9       43.08       38.18     28.53 o 
  -2   4   9      511.81      428.42     41.74 o 
  -1   4   9      479.52      473.65     89.61 o 
   0   4   9        0.38       29.80     51.11 o 
   1   4   9     1431.29     1360.50     59.97 o 
   2   4   9      295.57      295.13     35.32 o 
   3   4   9      145.29      112.76     24.15 o 
   4   4   9       74.33       -1.29     57.69 o 
   5   4   9       86.71       54.89     35.21 o 
   6   4   9       16.69       15.90     54.69 o 
  -6   5   9       53.93       78.11     40.11 o 
  -5   5   9        0.00       -4.17     44.94 o 
  -4   5   9       50.55       72.29     45.58 o 
  -3   5   9      143.85       93.38     33.27 o 
  -2   5   9        4.18      -27.15     27.15 o 
  -1   5   9      310.06      258.77     41.42 o 
   0   5   9      185.35      213.37     40.95 o 
   1   5   9       81.73      116.35     58.96 o 
   2   5   9      241.54      205.94     42.29 o 
   3   5   9      384.09      321.15     32.16 o 
   4   5   9        8.04       20.08     66.41 o 
   5   5   9       84.39      135.18     31.81 o 
   6   5   9        0.04       23.42     34.83 o 
  -6   6   9       93.19       73.17     39.40 o 
  -5   6   9       92.73       26.00     39.06 o 
  -4   6   9       11.21       12.60     30.26 o 
  -3   6   9      194.08      114.67     34.80 o 
  -2   6   9      693.04      700.40     47.43 o 
  -1   6   9        9.63       44.97     34.04 o 
   0   6   9      232.00      277.43     44.33 o 
   1   6   9      365.25      375.11     46.72 o 
   2   6   9       79.00      114.74     80.89 o 
   3   6   9       57.51       35.09     24.29 o 
   4   6   9        6.68       62.91     36.61 o 
   5   6   9       18.41       17.21     37.62 o 
   6   6   9      120.27       80.80     38.51 o 
  -6   7   9       15.21       55.43     39.97 o 
  -5   7   9        3.92       20.79     35.36 o 
  -4   7   9        1.05       10.96     30.05 o 
  -3   7   9       72.89       49.56     31.86 o 
  -2   7   9     1583.77     1426.89     74.07 o 
  -1   7   9       79.22      128.58     38.06 o 
   0   7   9       33.31       39.03     38.05 o 
   1   7   9       27.41       51.13     34.96 o 
   2   7   9      309.40      350.40     47.61 o 
   3   7   9      196.96      204.49     44.91 o 
   4   7   9      126.04      104.19     33.15 o 
   5   7   9        4.74      -30.04     34.91 o 
   6   7   9        9.07       20.76     37.51 o 
  -6   8   9      112.77      171.43     46.12 o 
  -5   8   9       35.71       28.14     29.02 o 
  -4   8   9      343.16      263.28     36.04 o 
  -3   8   9       74.13       72.26     33.62 o 
  -2   8   9      712.14      670.07     57.34 o 
  -1   8   9      414.54      408.54     84.52 o 
   0   8   9       49.57       27.80     37.08 o 
   1   8   9       31.25        8.84     32.49 o 
   2   8   9      340.41      413.97     41.62 o 
   3   8   9       32.49       36.33     37.76 o 
   4   8   9        0.89       -8.87     27.88 o 
   5   8   9       30.44      116.16     44.53 o 
  -5   9   9       11.75      -13.16     29.33 o 
  -4   9   9      187.83      156.76     32.48 o 
  -3   9   9      436.02      490.60     46.06 o 
  -2   9   9      128.49      101.88     41.74 o 
  -1   9   9      399.83      423.61     49.84 o 
   0   9   9       14.63       23.97     85.19 o 
   1   9   9       71.92       36.86     36.50 o 
   2   9   9      660.52      580.30     45.93 o 
   3   9   9      948.13      911.55     87.13 o 
   4   9   9      166.25      269.52     39.04 o 
   5   9   9        0.57       14.67     36.38 o 
  -5  10   9      127.40      108.09     33.37 o 
  -4  10   9       21.83       76.76     29.92 o 
  -3  10   9       17.56       20.07     30.57 o 
  -2  10   9       40.23       -8.78     35.30 o 
  -1  10   9      403.82      421.37     51.69 o 
   0  10   9       39.88       22.59     34.95 o 
   1  10   9     1491.48     1420.02    107.25 o 
   2  10   9       47.55       51.39     31.65 o 
   3  10   9       19.83       53.60     40.84 o 
   4  10   9        0.53       31.97     36.71 o 
   5  10   9      148.84      113.11     34.76 o 
  -5  11   9       47.32       38.24     45.54 o 
  -4  11   9       98.82      134.89     28.72 o 
  -3  11   9       81.55       84.89     27.58 o 
  -2  11   9      275.75      195.77     54.63 o 
  -1  11   9      543.54      530.01     55.66 o 
   0  11   9       40.74        2.48     36.05 o 
   1  11   9      151.56      130.97     45.58 o 
   2  11   9       10.75       36.14     77.59 o 
   3  11   9      133.25      168.13     45.75 o 
   4  11   9      181.28       64.15     41.71 o 
   5  11   9      308.21      335.42     44.61 o 
  -5  12   9      153.94      137.74     37.31 o 
  -4  12   9      170.38      189.16     29.67 o 
  -3  12   9       59.93       72.43     27.94 o 
  -2  12   9        1.95       10.32     29.32 o 
  -1  12   9       15.91       30.08     34.13 o 
   0  12   9      293.23      260.31     60.84 o 
   1  12   9       59.03       48.38     35.51 o 
   2  12   9       76.55       91.32     48.52 o 
   3  12   9       70.89       36.27     41.49 o 
   4  12   9      346.55      391.63     59.31 o 
   5  12   9     1780.19     1875.37    100.90 o 
  -5  13   9      124.68      171.90     36.85 o 
  -4  13   9       73.91       48.60     25.65 o 
  -3  13   9      104.82      174.24     36.17 o 
  -2  13   9       74.89       99.63     34.36 o 
  -1  13   9      648.94      603.25    157.02 o 
   0  13   9      251.62      302.25     62.37 o 
   1  13   9        0.03       42.08     53.61 o 
   2  13   9      127.51      145.62     44.66 o 
   3  13   9      133.89      115.82     69.99 o 
   4  13   9      278.66      313.69     53.03 o 
  -4  14   9       14.19        3.46     25.25 o 
  -3  14   9       38.00       11.07     29.95 o 
  -2  14   9       59.35       91.08     34.45 o 
  -1  14   9      447.62      451.12     69.09 o 
   0  14   9      652.76      608.46     66.28 o 
   1  14   9      719.04      652.27     60.11 o 
   2  14   9        1.87      -31.21     35.28 o 
   3  14   9        6.10       -5.90     48.56 o 
   4  14   9        1.86       -4.63     38.03 o 
  -4  15   9       37.09       50.87     28.07 o 
  -3  15   9      222.57      178.30     33.20 o 
  -2  15   9        2.00       32.91     32.22 o 
  -1  15   9       62.20      140.35     44.32 o 
   0  15   9      404.44      501.95     58.26 o 
   1  15   9       93.41      111.15     45.86 o 
   2  15   9      215.77      231.99     50.55 o 
   3  15   9      364.47      243.53     82.10 o 
   4  15   9        9.06      -13.01     39.62 o 
  -4  16   9        2.93        3.32     32.78 o 
  -3  16   9      675.94      641.80     47.78 o 
  -2  16   9       23.79       60.70     32.99 o 
  -1  16   9        4.70       14.63     29.07 o 
   0  16   9       17.80      -13.62     30.91 o 
   1  16   9        0.00      -37.35     37.35 o 
   2  16   9      688.66      743.63     77.18 o 
   3  16   9       18.50       23.98     49.49 o 
   4  16   9       80.23       79.86     57.54 o 
  -3  17   9      280.89      272.58     40.73 o 
  -2  17   9      147.00      138.02     35.94 o 
  -1  17   9      197.26      147.06     36.57 o 
   0  17   9       18.03      -19.16     31.10 o 
   1  17   9       29.18      -28.04     39.47 o 
   2  17   9       38.46      -10.48     41.07 o 
   3  17   9       45.43       39.53     43.25 o 
  -3  18   9       89.41      123.62     33.55 o 
  -2  18   9      234.09      227.72     40.51 o 
  -1  18   9      235.54      267.95     35.38 o 
   0  18   9       63.96       94.63     45.65 o 
   1  18   9      262.05      294.85     56.96 o 
   2  18   9        7.01       33.17     44.42 o 
   3  18   9      530.14      499.95    110.09 o 
  -2  19   9      130.92      112.84     36.37 o 
  -1  19   9       45.71       53.33     35.80 o 
   0  19   9      254.06      257.24     53.61 o 
   1  19   9       48.20       17.61     42.73 o 
   2  19   9       20.41       53.89     45.65 o 
  -1  20   9      313.22      253.91     44.16 o 
   0  20   9      230.13      192.11    152.18 o 
   1  20   9       41.90        1.30     42.93 o 
  -4   0  10      114.74      142.84     69.80 o 
  -3   0  10       87.49       77.61     69.41 o 
  -2   0  10      316.91      287.66     77.14 o 
  -1   0  10      317.63      251.36     72.09 o 
   0   0  10       10.37       19.08     51.93 o 
   1   0  10      215.97      222.86     45.56 o 
   2   0  10       73.40       71.57     52.53 o 
   3   0  10      616.99      629.29     49.41 o 
   4   0  10      270.79      267.76     52.01 o 
  -4   1  10      114.09       98.58     51.13 o 
  -3   1  10      164.16      110.55     49.93 o 
  -2   1  10      242.70      221.76     53.27 o 
  -1   1  10       60.38       24.78     83.96 o 
   0   1  10        2.81      -24.29     29.08 o 
   1   1  10       82.85       61.63     32.57 o 
   2   1  10      736.36      803.39     66.87 o 
   3   1  10        7.19       12.90     21.01 o 
   4   1  10       21.60       10.03     29.86 o 
  -4   2  10      637.90      620.86    163.06 o 
  -3   2  10      362.38      353.99    146.44 o 
  -2   2  10       11.55       33.68     43.51 o 
  -1   2  10       40.79      100.77     46.49 o 
   0   2  10       51.80       43.32     31.03 o 
   1   2  10      663.52      766.20     61.58 o 
   2   2  10        0.74        1.73     38.97 o 
   3   2  10      330.69      325.87     44.43 o 
   4   2  10       10.30       38.91     29.58 o 
  -4   3  10      232.41      138.65     51.35 o 
  -3   3  10      907.20      917.84     74.32 o 
  -2   3  10      328.63      245.43     53.93 o 
  -1   3  10        7.29      -32.74     39.88 o 
   0   3  10      120.98       42.22     53.07 o 
   1   3  10      188.38      302.91     47.52 o 
   2   3  10      160.70      182.66     58.30 o 
   3   3  10       39.65       51.24     36.22 o 
   4   3  10       71.63      134.95     32.62 o 
  -4   4  10      173.62      127.10     50.69 o 
  -3   4  10      722.62      673.42     69.89 o 
  -2   4  10      149.32       66.30     45.02 o 
  -1   4  10      324.56      317.19     59.44 o 
   0   4  10     1400.42     1359.53     73.89 o 
   1   4  10       79.82       83.64     41.70 o 
   2   4  10      307.47      215.70     46.93 o 
   3   4  10       25.79       -3.55     38.77 o 
   4   4  10      145.20      147.17     34.55 o 
  -4   5  10      105.24       28.06     89.44 o 
  -3   5  10       78.38       60.38     45.02 o 
  -2   5  10       55.41       76.94     33.75 o 
  -1   5  10      221.68      130.14     37.81 o 
   0   5  10      404.60      377.94     51.51 o 
   1   5  10        0.06        3.59     36.41 o 
   2   5  10       10.15       20.16     36.37 o 
   3   5  10      292.75      330.73     53.11 o 
   4   5  10        5.68       58.66     40.78 o 
  -4   6  10       34.05        2.17     47.46 o 
  -3   6  10       16.02       21.74     43.80 o 
  -2   6  10       58.11      -25.01     30.45 o 
  -1   6  10        3.77       22.04     37.90 o 
   0   6  10       23.96       22.20     47.14 o 
   1   6  10       13.58       39.33     39.50 o 
   2   6  10       71.31       79.66     38.41 o 
   3   6  10        0.79       49.16     41.42 o 
   4   6  10        0.04        8.50     68.31 o 
  -4   7  10      153.54      155.61     55.41 o 
  -3   7  10       23.33      -39.88     39.88 o 
  -2   7  10      187.41      183.53     39.63 o 
  -1   7  10      512.28      630.15     59.08 o 
   0   7  10      164.20      151.15     44.66 o 
   1   7  10        0.99       78.49     85.30 o 
   2   7  10       14.13       -0.23     29.76 o 
   3   7  10       65.88       50.65     39.71 o 
   4   7  10        2.29       36.59     67.04 o 
  -4   8  10        9.06       56.60     47.71 o 
  -3   8  10       57.53       24.46     33.18 o 
  -2   8  10        6.69      -17.32     45.68 o 
  -1   8  10       49.58       77.71     39.07 o 
   0   8  10        0.35      -13.89     36.68 o 
   1   8  10        4.53       17.43     38.77 o 
   2   8  10       13.89       12.66     35.43 o 
   3   8  10        6.62       18.67     37.77 o 
  -3   9  10       59.65        6.22     34.02 o 
  -2   9  10        3.44       -6.99     36.33 o 
  -1   9  10       15.70        1.92     62.12 o 
   0   9  10       66.00       31.47     39.76 o 
   1   9  10       13.27      -14.97     39.86 o 
   2   9  10        4.59       19.98     38.28 o 
   3   9  10      145.34      155.65     49.69 o 
  -3  10  10        1.18       11.97     40.78 o 
  -2  10  10       11.21      -19.22     34.73 o 
  -1  10  10        1.42       12.32     54.32 o 
   0  10  10      891.83      931.44     67.84 o 
   1  10  10        7.09      -46.32    106.47 o 
   2  10  10        0.06       15.21     39.84 o 
   3  10  10       73.72       76.77     43.45 o 
  -3  11  10       19.00       16.29     33.74 o 
  -2  11  10        6.31       70.99     40.77 o 
  -1  11  10       37.74       12.83     39.81 o 
   0  11  10        6.29       -9.85     36.84 o 
   1  11  10       70.03      112.97     44.04 o 
   2  11  10      191.90      212.71    162.50 o 
   3  11  10        2.06       62.95     44.16 o 
  -2  12  10        0.36       -0.03     76.86 o 
  -1  12  10       78.61      124.20     44.39 o 
   0  12  10       13.65       52.44     41.61 o 
   1  12  10        3.58      -14.60     37.54 o 
   2  12  10       15.63       -9.26     41.28 o 
  -2  13  10      145.97      122.35     48.47 o 
  -1  13  10       80.62      135.57     45.63 o 
   0  13  10        2.69        4.89     36.08 o 
   1  13  10       61.59       29.92     45.95 o 
   2  13  10      177.79      184.89     52.37 o 
  -1  14  10       89.46       37.67     42.13 o 
   0  14  10      159.03       89.06     44.42 o 
   1  14  10       55.51       52.50     43.95 o 
   0  15  10      109.40      178.46     49.49 o 
  -1   1  11      140.99      161.18     86.03 o 
   0   1  11        0.00      -41.96     41.96 o 
   0   2  11      140.66      131.85     48.87 o 
   0   3  11        3.69       39.30     46.17 o 
                                                 
